# Supplementary material for: Differentially expressed genes in the femur cartilage transcriptome clarify the understanding of femoral head separation in chickens
Source: Sci Rep. 2021 Sep 9;11:17965. doi: 10.1038/s41598-021-97306-3 (PMC8429632; doi:10.1038/s41598-021-97306-3)
Supplement: Supplementary file 1 — Supplementary Information 1. [file 41598_2021_97306_MOESM1_ESM.xlsx]

## Sheet: Table_S1
Differentially expressed genes in the femur cartilage transcriptome clarify the understanding of femoral head separation in chickens
Ludmila Mudri Hul, Adriana Mércia Guaratini Ibelli, Igor Ricardo Savoldi, Débora Ester Petry Marcelino, Lana Teixeira Fernandes, Jane de Oliveira Peixoto, Maurício Egídio Cantão, Roberto Hiroshi Higa, Poliana Fernanda Giachetto, Luiz Lehmann Coutinho, Mônica Corrêa Ledur
Table S1. Number of reads per sample before and after quality control analysis
Samples	Input Read Pairs	Pair Reads after QC	Pair Reads after QC percent
CAD01	28,729,592	25,518,061	88.82
CAD02	25,475,798	22,911,242	89.93
CAD04	26,695,818	23,960,144	89.75
CAD05	27,348,645	22,954,552	83.93
CAD07	27,609,412	24,561,569	88.96
CAD10	25,916,653	23,041,067	88.9
CAD11	26,432,993	23,484,706	88.85
CAD03	26,348,671	23,354,437	88.64

## Sheet: Table_S2
Differentially expressed genes in the femur cartilage transcriptome clarify the understanding of femoral head separation in chickens
Ludmila Mudri Hul, Adriana Mércia Guaratini Ibelli, Igor Ricardo Savoldi, Débora Ester Petry Marcelino, Lana Teixeira Fernandes, Jane de Oliveira Peixoto, Maurício Egídio Cantão, Roberto Hiroshi Higa, Poliana Fernanda Giachetto, Luiz Lehmann Coutinho, Mônica Corrêa Ledur
Table S2. Genes expressed in the femur articular cartilage of healthy and FHS-affected broiler chickens. The differentially expressed genes and Ensembl IDs (FDR <0.05) are in bold.
Ensembl ID	logFC	logCPM	LR	PValue	FDR	Gene_name	Gene_description	Chr	Gene_start_.bp.	Gene_end_.bp.	Gene_type	Source_gene_name	WikiGene_name	HGNC_symbol	NCBI_gene_ID
ENSGALG00000043254	4.26514	2.67133	53.4509	2.65134e-13	3.22641e-09	EPX	eosinophil peroxidase [Source:NCBI gene;Acc:417467]	19	615901	627255	protein_coding	HGNC Symbol	EPX	EPX	417467
ENSGALG00000022815	3.55078	3.56123	44.952	2.01929e-11	1.22864e-07	AvBD1	Gallus gallus avian beta-defensin 1 (AvBD1), mRNA. [Source:RefSeq mRNA;Acc:NM_204993]	3	107430692	107459717	protein_coding	NCBI gene	AvBD1		395841
ENSGALG00000006323	2.87852	4.8866	40.3755	2.09549e-10	8.5e-07	LECT2	leukocyte cell derived chemotaxin 2 [Source:NCBI gene;Acc:396471]	13	15913091	15918063	protein_coding	NCBI gene	LECT2		396471
ENSGALG00000016761	3.41099	0.966057	39.6939	2.9705e-10	9.037e-07	LYG2	Gallus gallus lysozyme g2 (LYG2), mRNA. [Source:RefSeq mRNA;Acc:NM_001001470]	1	133828101	133831585	protein_coding	NCBI gene	LYG2		395708
ENSGALG00000024272	4.04142	4.60321	37.871	7.55811e-10	1.83949e-06	S100A9	Gallus gallus S100 calcium binding protein A9 (S100A9), mRNA. [Source:RefSeq mRNA;Acc:NM_001305151]	25	3296971	3298411	protein_coding	NCBI gene	S100A9		426356
ENSGALG00000034150	3.37995	1.23377	34.8646	3.53452e-09	7.16859e-06	CATHL3	Gallus gallus cathelicidin-3 (CATH3), mRNA. [Source:RefSeq mRNA;Acc:NM_001311177]	2	4072545	4073720	protein_coding	UniProtKB Gene Name	CATH3		100858343
ENSGALG00000052026	2.74292	1.3056	34.1529	5.09469e-09	7.88929e-06	SPIK2	serine peptidase inhibitor, Kazal type 2 (acrosin-trypsin inhibitor) [Source:NCBI gene;Acc:770729]	4	49290137	49297530	protein_coding		SPIK2		770729
ENSGALG00000019696	3.69122	2.22458	34.1182	5.18649e-09	7.88929e-06	CATHL2	Gallus gallus cathelicidin antimicrobial peptide (CAMP), mRNA. [Source:RefSeq mRNA;Acc:NM_001024830]	2	4074457	4076222	protein_coding	UniProtKB Gene Name	CAMP		420407
ENSGALG00000019553	2.73218	3.35431	31.8714	1.64728e-08	2.22731e-05	SERPINB10B	Gallus gallus serpin peptidase inhibitor, clade B (ovalbumin), member 10 B (SERPINB10B), mRNA. [Source:RefSeq mRNA;Acc:NM_204897]	2	67656284	67662678	protein_coding	NCBI gene	SERPINB10B		395715
ENSGALG00000003212	3.66487	5.4849	29.6775	5.10241e-08	6.20912e-05	TSPO2	translocator protein 2 [Source:NCBI gene;Acc:419914]	26	4698648	4703751	protein_coding	HGNC Symbol	TSPO2	TSPO2	419914
ENSGALG00000047285	3.47186	2.94463	24.9885	5.76739e-07	0.000587641	BD7	Gallus gallus avian beta-defensin 7 (AvBD7), mRNA. [Source:RefSeq mRNA;Acc:NM_001001194]	3	107443030	107444685	protein_coding	UniProtKB Gene Name	AvBD7		407777
ENSGALG00000016669	3.66814	3.32394	24.9793	5.7948e-07	0.000587641	AvBD2	Gallus gallus avian beta-defensin 2 (AvBD2), transcript variant 2, mRNA. [Source:RefSeq mRNA;Acc:NM_001201399]	3	107453344	107455847	protein_coding	NCBI gene	AvBD2		395840
ENSGALG00000040279	2.02219	5.28271	23.9826	9.72086e-07	0.000905445			23	2538276	2544293	protein_coding				NA
ENSGALG00000014463	4.33932	2.11433	23.8495	1.04168e-06	0.000905445	ACTN2	Gallus gallus actinin alpha 2 (ACTN2), mRNA. [Source:RefSeq mRNA;Acc:NM_205323]	3	37710303	37774495	protein_coding	NCBI gene	ACTN2		396263
ENSGALG00000032854	1.95483	2.63374	23.5845	1.19548e-06	0.00096985	ACP5	acid phosphatase 5, tartrate resistant [Source:NCBI gene;Acc:107057619]	30	397120	399963	protein_coding	HGNC Symbol	ACP5	ACP5	107057619
ENSGALG00000023953	4.05002	3.53674	21.8787	2.90444e-06	0.00220901		Gallus gallus complement component 4 binding protein, alpha chain (LOC419851), mRNA. [Source:RefSeq mRNA;Acc:NM_001033642]	26	2635048	2641917	protein_coding		LOC419851		419851
ENSGALG00000036925	2.80955	3.37004	21.6307	3.30512e-06	0.00236589	CADM3	cell adhesion molecule 3 [Source:NCBI gene;Acc:772356]	25	3840941	3854221	protein_coding	HGNC Symbol	CADM3	CADM3	772356
ENSGALG00000004804	2.41957	1.17174	21.2007	4.13609e-06	0.00279623	TGM3	transglutaminase 3 [Source:NCBI gene;Acc:419215]	20	6579828	6656826	protein_coding	HGNC Symbol	TGM3	TGM3	419215
ENSGALG00000008306	3.21322	6.01535	21.0545	4.46392e-06	0.00285902	FGL2	Gallus gallus fibrinogen like 2 (FGL2), mRNA. [Source:RefSeq mRNA;Acc:NM_001079486]	1	12915252	12921296	protein_coding	NCBI gene	FGL2		768821
ENSGALG00000002112	2.27912	4.19522	20.9393	4.74065e-06	0.00288445	CSF3R	colony stimulating factor 3 receptor [Source:NCBI gene;Acc:419620]	23	4160678	4166175	protein_coding	HGNC Symbol	CSF3R	CSF3R	419620
ENSGALG00000016285	2.45498	1.03079	20.7	5.37149e-06	0.00289147		glycerol kinase [Source:NCBI gene;Acc:418589]	1	116059996	116093676	protein_coding		GK		418589
ENSGALG00000039978	2.70402	7.57622	20.6901	5.39948e-06	0.00289147	SLC4A1	Gallus gallus solute carrier family 4 member 1 (Diego blood group) (SLC4A1), mRNA. [Source:RefSeq mRNA;Acc:NM_001290554]	27	5419090	5434440	protein_coding	NCBI gene	SLC4A1		396532
ENSGALG00000026518	2.44875	3.47527	20.667	5.46502e-06	0.00289147	RUNDC3A	RUN domain containing 3A [Source:NCBI gene;Acc:100858314]	27	5408265	5414247	protein_coding	HGNC Symbol	RUNDC3A	RUNDC3A	100858314
ENSGALG00000050327	2.37554	0.426134	20.5611	5.77591e-06	0.00292863			1	127515943	127524655	lncRNA				NA
ENSGALG00000023436	2.36774	0.937453	20.3809	6.34605e-06	0.003089	HDC	Gallus gallus histidine decarboxylase (HDC), mRNA. [Source:RefSeq mRNA;Acc:NM_001293288]	10	11326310	11335670	protein_coding	NCBI gene	HDC		415454
ENSGALG00000044661	2.42093	3.48941	20.2399	6.83129e-06	0.0031973		chymase 1 [Source:NCBI gene;Acc:426049]	28	1374946	1377025	protein_coding		CMA1		426049
ENSGALG00000007447	1.9946	5.91121	19.8421	8.41112e-06	0.00379092	TUBB1	Gallus gallus tubulin beta 1 class VI (TUBB1), mRNA. [Source:RefSeq mRNA;Acc:NM_205445]	20	10887341	10892358	protein_coding	NCBI gene	TUBB1		396427
ENSGALG00000011190	2.55706	2.29641	19.2114	1.17016e-05	0.00508558			4	46423727	46424857	protein_coding				NA
ENSGALG00000042105	1.81721	3.46176	18.7213	1.51281e-05	0.00621143	PLCB2	phospholipase C beta 2 [Source:NCBI gene;Acc:423014]	5	887703	923778	protein_coding	HGNC Symbol	PLCB2	PLCB2	423014
ENSGALG00000006572	4.04529	3.5355	18.6982	1.53129e-05	0.00621143	TNNT3	troponin T3, fast skeletal type [Source:HGNC Symbol;Acc:HGNC:11950]	5	14207186	14237040	protein_coding	HGNC Symbol		TNNT3	NA
ENSGALG00000027165	2.28925	5.06227	18.6072	1.60609e-05	0.00630467	RNASE4	ribonuclease A family member 4 [Source:NCBI gene;Acc:423668]	6	9958422	9959631	protein_coding	NCBI gene	RNASE4		423668
ENSGALG00000021230	2.6984	4.63701	18.0629	2.13721e-05	0.0081274	EPB42	Gallus gallus erythrocyte membrane protein band 4.2 (EPB42), mRNA. [Source:RefSeq mRNA;Acc:NM_001321559]	20	6698519	6707788	protein_coding	NCBI gene	EPB42		419216
ENSGALG00000014585	2.36236	4.08618	17.9304	2.29127e-05	0.00841655	CCL26	C-C motif chemokine ligand 26 [Source:NCBI gene;Acc:417534]	19	4941785	4942879	protein_coding		CCL26		417534
ENSGALG00000004170	1.72243	4.81395	17.881	2.35157e-05	0.00841655	ADA	Gallus gallus adenosine deaminase (ADA), mRNA. [Source:RefSeq mRNA;Acc:NM_001006290]	20	5355077	5367709	protein_coding	NCBI gene	ADA		419194
ENSGALG00000015358	-1.9247	2.61872	17.5713	2.76739e-05	0.00962183	MYH15	Gallus gallus myosin, heavy chain 15 (MYH15), mRNA. [Source:RefSeq mRNA;Acc:NM_204766]	1	88760863	88804642	protein_coding	NCBI gene	MYH15		395534
ENSGALG00000016684	2.44115	5.28857	17.3178	3.16204e-05	0.0106886	RHAG	Rh associated glycoprotein [Source:NCBI gene;Acc:395118]	3	108759943	108772090	protein_coding	HGNC Symbol	RHAG	RHAG	395118
ENSGALG00000002397	-1.42601	5.81642	17.1091	3.52926e-05	0.0115661	PSPH	phosphoserine phosphatase [Source:NCBI gene;Acc:417540]	19	5020304	5035592	protein_coding	NCBI gene	PSPH		417540
ENSGALG00000029857	1.79314	3.45439	17.0652	3.61174e-05	0.0115661		GTPase, IMAP family member 6 [Source:NCBI gene;Acc:420413]	2	4138557	4140735	protein_coding		GIMAP6		420413
ENSGALG00000013575	2.86975	5.93455	16.8033	4.14614e-05	0.012937	IFI6	interferon alpha inducible protein 6 [Source:NCBI gene;Acc:403120]	2	89717661	89722211	protein_coding	NCBI gene	IFI6		403120
ENSGALG00000011086	2.81851	5.56703	16.6207	4.56496e-05	0.0138877	ACTA1	actin, alpha 1, skeletal muscle [Source:NCBI gene;Acc:421534]	3	40087452	40090517	protein_coding	UniProtKB Gene Name	ACTA1		421534
ENSGALG00000045846	1.389	3.32078	16.4125	5.09489e-05	0.0143058	PDK2	pyruvate dehydrogenase (acetyl-transferring) kinase isozyme 2, mitochondrial [Source:NCBI gene;Acc:107050147]	27	5584028	5593719	protein_coding	HGNC Symbol	PDKI2	PDK2	107050147
ENSGALG00000009479	3.10218	3.90611	16.3922	5.14964e-05	0.0143058		sterile alpha motif domain containing 9 like [Source:NCBI gene;Acc:420559]	2	22911382	22916121	protein_coding		SAMD9L		420559
ENSGALG00000027716	3.34587	4.62326	16.3904	5.15447e-05	0.0143058		HPS5, biogenesis of lysosomal organelles complex 2 subunit 2 [Source:NCBI gene;Acc:423079]	5	12686682	12694704	protein_coding		HPS5		423079
ENSGALG00000005418	1.19379	4.98482	16.3838	5.17261e-05	0.0143058	FRRS1	ferric chelate reductase 1 [Source:NCBI gene;Acc:429082]	8	12509733	12529822	protein_coding	HGNC Symbol	FRRS1	FRRS1	429082
ENSGALG00000031177	1.87925	0.557774	16.177	5.76904e-05	0.0156008			1	85325097	85334170	lncRNA				NA
ENSGALG00000000378	1.77433	3.94612	16.0554	6.15151e-05	0.0162734	SLC25A37	solute carrier family 25 (mitochondrial iron transporter), member 37 [Source:NCBI gene;Acc:419530]	22	1324249	1333078	protein_coding	HGNC Symbol	SLC25A37	SLC25A37	419530
ENSGALG00000053964	1.65802	2.07703	15.8734	6.77242e-05	0.0169058			2	511301	514049	protein_coding				NA
ENSGALG00000013414	2.34418	3.69697	15.7921	7.06973e-05	0.0169058	PDLIM3	PDZ and LIM domain 3 [Source:NCBI gene;Acc:414873]	4	61062031	61084516	protein_coding	HGNC Symbol	PDLIM3	PDLIM3	414873
ENSGALG00000051174	3.54035	3.47337	15.7181	7.35188e-05	0.0169058			KZ626838.1	128412	132260	lncRNA				NA
ENSGALG00000030886	3.53416	7.61076	15.7061	7.39867e-05	0.0169058			17	872551	874786	protein_coding				NA
ENSGALG00000053676	2.84294	2.08735	15.6494	7.62372e-05	0.0169058			25	3854980	3857110	lncRNA				NA
ENSGALG00000045478	2.27545	2.82162	15.6332	7.68913e-05	0.0169058		exocyst complex component 3 like [Source:NCBI gene;Acc:423478]	5	50363371	50382143	protein_coding		EXOC3L		423478
ENSGALG00000036805	2.19455	5.95168	15.606	7.80082e-05	0.0169058			5	577103	590550	pseudogene				NA
ENSGALG00000003845	1.40343	5.36074	15.603	7.81315e-05	0.0169058	MKNK2	MAP kinase interacting serine/threonine kinase 2 [Source:HGNC Symbol;Acc:HGNC:7111]	28	2220234	2226350	protein_coding	HGNC Symbol		MKNK2	NA
ENSGALG00000003485	1.08631	4.2491	15.5901	7.86651e-05	0.0169058	CCND3	Gallus gallus cyclin D3 (CCND3), mRNA. [Source:RefSeq mRNA;Acc:NM_001008453]	26	5030630	5043220	protein_coding	NCBI gene	CCND3		419928
ENSGALG00000041693	2.80817	3.02734	15.5853	7.88651e-05	0.0169058			18	8972420	8974651	lncRNA				NA
ENSGALG00000026948	2.12504	3.9461	15.5776	7.91873e-05	0.0169058	ADD2	adducin 2 [Source:HGNC Symbol;Acc:HGNC:244]	22	4084885	4104541	protein_coding	HGNC Symbol		ADD2	NA
ENSGALG00000027765	2.42471	2.88828	15.2606	9.36477e-05	0.019517	MMR1L1	Gallus gallus macrophage mannose receptor 1-like 1 (MMR1L1), mRNA. [Source:RefSeq mRNA;Acc:NM_001318433]	2	19463738	19494337	protein_coding	NCBI gene	MMR1L1		771876
ENSGALG00000051068	2.39435	2.00235	15.241	9.46261e-05	0.019517			4	91264001	91278824	protein_coding				NA
ENSGALG00000002907	4.17385	3.56899	14.8706	0.000115145	0.0229851	MYL1	myosin, light chain 1, alkali; skeletal, fast [Source:NCBI gene;Acc:396470]	7	2795396	2813128	protein_coding	HGNC Symbol	MYL1	MYL1	396470
ENSGALG00000040101	2.19611	5.24327	14.8694	0.000115218	0.0229851			16	2272154	2410307	protein_coding				NA
ENSGALG00000004418	2.86054	2.46897	14.7727	0.000121277	0.0231014	SSTR2	Gallus gallus somatostatin receptor 2 (SSTR2), mRNA. [Source:RefSeq mRNA;Acc:NM_001030345]	18	8969030	8971311	protein_coding	NCBI gene	SSTR2		395305
ENSGALG00000054766	2.02176	2.02896	14.7712	0.000121374	0.0231014	ITGA2B	integrin subunit alpha 2b [Source:NCBI gene;Acc:101749783]	27	3941850	3960190	protein_coding	HGNC Symbol	ITGA2B	ITGA2B	101749783
ENSGALG00000014736	2.00504	3.08482	14.7318	0.000123937	0.0231014		Kell metallo-endopeptidase (Kell blood group) [Source:NCBI gene;Acc:418306]	1	78552909	78576195	protein_coding		KEL		418306
ENSGALG00000003594	2.11563	6.30757	14.7155	0.000125016	0.0231014	ANK1	ankyrin 1 [Source:NCBI gene;Acc:396311]	22	2927488	2974857	protein_coding	HGNC Symbol	ANK1	ANK1	396311
ENSGALG00000005643	3.02125	3.34673	14.7113	0.000125293	0.0231014	LYVE1	Gallus gallus lymphatic vessel endothelial hyaluronan receptor 1 (LYVE1), mRNA. [Source:RefSeq mRNA;Acc:NM_001199587]	5	9149552	9160157	protein_coding	NCBI gene	LYVE1		423038
ENSGALG00000041988	1.27368	4.22387	14.547	0.000136709	0.02483	SIK1	Gallus gallus salt inducible kinase 1 (SIK1), mRNA. [Source:RefSeq mRNA;Acc:NM_204682]	1	111210237	111222987	protein_coding	NCBI gene	SIK1		395417
ENSGALG00000043671	-1.23726	3.12005	14.3932	0.000148334	0.0263843			16	1391736	1651259	protein_coding				NA
ENSGALG00000038902	1.14037	4.70871	14.3772	0.000149603	0.0263843	PIM1	Pim-1 proto-oncogene, serine/threonine kinase [Source:NCBI gene;Acc:100858838]	26	238271	241790	protein_coding	HGNC Symbol	PIM1	PIM1	100858838
ENSGALG00000007728	1.20919	4.22545	14.3228	0.000153987	0.0267695		proline dehydrogenase 1 [Source:NCBI gene;Acc:770734]	15	10396499	10406063	protein_coding		PRODH		770734
ENSGALG00000014835	2.85135	5.88615	14.2752	0.000157929	0.027067	C7	Gallus gallus complement C7 (C7), mRNA. [Source:RefSeq mRNA;Acc:NM_001318402]	Z	12908352	12956390	protein_coding	NCBI gene	C7		427187
ENSGALG00000028273	3.7379	3.77085	14.249	0.000160147	0.027067	HBE1	Gallus gallus hemoglobin subunit epsilon 1 (HBE1), mRNA. [Source:RefSeq mRNA;Acc:NM_001031489]	1	197283325	197284551	protein_coding	NCBI gene	HBE1		428114
ENSGALG00000039269	2.05859	6.42823	14.1706	0.000166962	0.0278324	RNF213	ring finger protein 213 [Source:NCBI gene;Acc:422080]	18	9489328	9537525	protein_coding	HGNC Symbol	RNF213	RNF213	422080
ENSGALG00000019384	1.44847	2.38804	14.0967	0.000173648	0.0285557	MAPK12	mitogen-activated protein kinase 12 [Source:NCBI gene;Acc:769763]	1	20526985	20555609	protein_coding	HGNC Symbol	MAPK12	MAPK12	769763
ENSGALG00000006565	-1.50158	4.50353	14.0357	0.00017937	0.0291033		gamma-glutamyltransferase 1 [Source:NCBI gene;Acc:416945]	15	8663295	8688492	protein_coding		GGT1		416945
ENSGALG00000001558	1.69925	4.40222	13.9641	0.000186338	0.0296416			26	3545026	3550985	pseudogene				NA
ENSGALG00000039489	-2.23698	0.557976	13.9518	0.000187559	0.0296416	RF00002	5.8S ribosomal RNA [Source:NCBI gene;Acc:112533598]	16	1804045	1804197	rRNA	RFAM	LOC112533598		112533598
ENSGALG00000005473	2.2061	2.37229	13.9145	0.000191319	0.0298483	PNAT3	N-acetyltransferase, pineal gland isozyme NAT-3 [Source:NCBI gene;Acc:415809]	11	15783046	15786682	protein_coding	NCBI gene	PNAT3		415809
ENSGALG00000010870	1.3853	6.85613	13.8252	0.000200626	0.0307457	JUN	Gallus gallus Jun proto-oncogene, AP-1 transcription factor subunit (JUN), mRNA. [Source:RefSeq mRNA;Acc:NM_001031289]	8	26714120	26715827	protein_coding	NCBI gene	JUN		424673
ENSGALG00000000558	2.88738	2.62778	13.8112	0.000202125	0.0307457	SLC1A6	solute carrier family 1 (high affinity aspartate/glutamate transporter), member 6 [Source:NCBI gene;Acc:420057]	28	792585	812847	protein_coding	HGNC Symbol	SLC1A6	SLC1A6	420057
ENSGALG00000051148	2.80317	1.93033	13.7513	0.000208671	0.0313496			28	2643151	2645374	protein_coding				NA
ENSGALG00000001434	1.40989	2.86094	13.6993	0.000214532	0.0318371	STOM	stomatin [Source:NCBI gene;Acc:417118]	17	8723126	8733376	protein_coding	HGNC Symbol	STOM	STOM	417118
ENSGALG00000037077	2.03595	1.30761	13.6146	0.000224438	0.0329059	CCR5	Gallus gallus C-C motif chemokine receptor 5 (CCR5), mRNA. [Source:RefSeq mRNA;Acc:NM_001271141]	2	42617494	42623187	protein_coding	NCBI gene	CCR5		420695
ENSGALG00000012456	1.38436	3.52003	13.5373	0.000233873	0.033631	RAC2	Rac family small GTPase 2 [Source:NCBI gene;Acc:418044]	1	51413962	51423737	protein_coding	NCBI gene	RAC2		418044
ENSGALG00000039480	2.76081	2.27439	13.529	0.000234911	0.033631			16	2404886	2405986	protein_coding				NA
ENSGALG00000002192	1.23268	4.25703	13.4773	0.000241464	0.0341672	PTPRC	protein tyrosine phosphatase, receptor type C [Source:NCBI gene;Acc:386580]	8	2418766	2492350	protein_coding	NCBI gene	PTPRC		386580
ENSGALG00000050131	2.99518	3.22192	13.3971	0.000252019	0.0352508			16	2296187	2298233	protein_coding				NA
ENSGALG00000002643	1.65735	2.62818	13.3197	0.000262634	0.0363181			8	4090730	4097363	protein_coding				NA
ENSGALG00000028357	2.49404	1.88401	13.2978	0.000265716	0.0363314	MMR1L2	Gallus gallus macrophage mannose receptor 1-like 2 (MMR1L2), mRNA. [Source:RefSeq mRNA;Acc:NM_001319010]	2	19428947	19462031	protein_coding	NCBI gene	MMR1L2		428421
ENSGALG00000045776	1.78493	2.53168	13.2709	0.000269553	0.0364466	CPN2	carboxypeptidase N subunit 2 [Source:NCBI gene;Acc:424899]	9	13071475	13073741	protein_coding	HGNC Symbol	CPN2	CPN2	424899
ENSGALG00000004286	-1.29614	3.91802	13.1823	0.000282606	0.0377464	COL13A1	collagen type XIII alpha 1 chain [Source:HGNC Symbol;Acc:HGNC:2190]	6	11712568	11751772	protein_coding	HGNC Symbol		COL13A1	NA
ENSGALG00000014686	-1.08077	5.50718	13.1641	0.00028537	0.0377464	FBN2	fibrillin 2 [Source:NCBI gene;Acc:374203]	Z	56968843	57129354	protein_coding	HGNC Symbol	FBN2	FBN2	374203
ENSGALG00000014995	2.53198	2.39069	13.0985	0.000295538	0.038671	PGM5	phosphoglucomutase 5 [Source:NCBI gene;Acc:427215]	Z	25517804	25583080	protein_coding	HGNC Symbol	PGM5	PGM5	427215
ENSGALG00000052196	1.64132	1.94359	12.9986	0.000311732	0.040356			23	6036756	6053909	protein_coding				NA
ENSGALG00000006889	2.07664	1.24305	12.9166	0.000325675	0.0416742	TMC7	transmembrane channel like 7 [Source:NCBI gene;Acc:416610]	14	8882558	8896929	protein_coding	NCBI gene	TMC7		416610
ENSGALG00000009552	1.78001	2.59659	12.899	0.000328763	0.0416742		galectin-related protein-like [Source:NCBI gene;Acc:423277]	5	29151954	29157524	protein_coding		LOC423277		423277
ENSGALG00000054746	1.85621	2.3716	12.78	0.000350337	0.0437785			18	9173797	9174466	protein_coding				NA
ENSGALG00000030247	2.04793	2.76825	12.7682	0.00035256	0.0437785	TMOD4	tropomodulin 4 [Source:HGNC Symbol;Acc:HGNC:11874]	25	253773	258260	protein_coding	HGNC Symbol		TMOD4	NA
ENSGALG00000000667	2.08337	1.70406	12.6962	0.000366397	0.0450197	EDN2	Gallus gallus endothelin 2 (EDN2), mRNA. [Source:RefSeq mRNA;Acc:NM_001198655]	23	1063330	1068649	protein_coding	NCBI gene	EDN2		419559
ENSGALG00000038225	-1.44205	4.11556	12.6781	0.000369954	0.0450197	SEMA3E	semaphorin 3E [Source:HGNC Symbol;Acc:HGNC:10727]	1	9659444	9790390	protein_coding	HGNC Symbol		SEMA3E	NA
ENSGALG00000016325	1.73489	3.10544	12.6347	0.000378661	0.045623	GSTA3	Gallus gallus glutathione S-transferase alpha 3 (GSTA3), mRNA. [Source:RefSeq mRNA;Acc:NM_001001777]	3	88388999	88395707	protein_coding	NCBI gene	GSTA3		414896
ENSGALG00000044326	1.54064	4.81274	12.592	0.000387397	0.0460214			31	4845515	4866801	protein_coding				NA
ENSGALG00000052853	3.30537	3.1376	12.5818	0.000389531	0.0460214			KZ626838.1	138447	141716	protein_coding				NA
ENSGALG00000032239	2.52805	1.86679	12.5329	0.000399848	0.046786	GCHFR	Gallus gallus GTP cyclohydrolase I feedback regulator (GCHFR), mRNA. [Source:RefSeq mRNA;Acc:NM_001199522]	5	1225084	1232835	protein_coding	NCBI gene	GCHFR		423003
ENSGALG00000052537	1.89703	1.59444	12.5067	0.000405489	0.0469942			8	4097967	4100381	protein_coding				NA
ENSGALG00000006453	3.04705	9.20484	12.4144	0.000426034	0.0489096	LTF	lactotransferrin [Source:HGNC Symbol;Acc:HGNC:6720]	9	4765436	4777129	protein_coding	HGNC Symbol		LTF	NA
ENSGALG00000010490	-2.00801	4.71927	12.3828	0.000433304	0.0492792	DPYSL4	dihydropyrimidinase like 4 [Source:NCBI gene;Acc:374022]	6	35825229	35837369	protein_coding	HGNC Symbol	DPYSL4	DPYSL4	374022
ENSGALG00000026092	1.99393	0.762779	12.2838	0.000456905	0.0514063		histamine receptor H3-like [Source:NCBI gene;Acc:428525]	2	103407604	103415054	protein_coding		HRH3L		428525
ENSGALG00000014412	1.47071	3.38154	12.2694	0.000460455	0.0514063	CSTA	cystatin A [Source:NCBI gene;Acc:418268]	1	77439994	77445026	protein_coding	HGNC Symbol	CSTA	CSTA	418268
ENSGALG00000045115	1.97037	2.40768	12.245	0.000466512	0.0515421		Fc fragment of IgE receptor II [Source:NCBI gene;Acc:100858751]	30	595215	599886	protein_coding		FCER2		100858751
ENSGALG00000030940	1.39016	6.29916	12.2305	0.000470144	0.0515421	BLB2	Gallus gallus Major histocompatibility complex class II beta chain BLB2, (similar to HLA class II, D beta chain) (BLB2), mRNA. [Source:RefSeq mRNA;Acc:NM_001318995]	16	2572332	2573868	protein_coding	NCBI gene	BLB2		101747454
ENSGALG00000002080	1.39051	2.4743	12.1759	0.000484115	0.0526	DOCK2	dedicator of cytokinesis 2 [Source:NCBI gene;Acc:427612]	13	4712213	4872139	protein_coding	HGNC Symbol	DOCK2	DOCK2	427612
ENSGALG00000000731	1.70692	0.824253	12.1343	0.00049503	0.0533099	THEMIS2	thymocyte selection associated family member 2 [Source:NCBI gene;Acc:419565]	23	1564116	1568510	protein_coding	HGNC Symbol	THEMIS2	THEMIS2	419565
ENSGALG00000045085	2.60518	6.40962	12.1111	0.000501221	0.0535032	IFIT5	Gallus gallus interferon induced protein with tetratricopeptide repeats 5 (IFIT5), mRNA. [Source:RefSeq mRNA;Acc:NM_001320422]	6	20187816	20191669	protein_coding	NCBI gene	IFIT5		423790
ENSGALG00000051554	-1.52527	1.51317	11.9438	0.000548299	0.0580196			6	11674438	11711662	protein_coding				NA
ENSGALG00000000379	1.01451	4.1518	11.8072	0.000590017	0.0618959	ITGB3	Gallus gallus integrin subunit beta 3 (ITGB3), mRNA. [Source:RefSeq mRNA;Acc:NM_204315]	27	4721958	4738989	protein_coding	NCBI gene	ITGB3		374209
ENSGALG00000016400	2.44561	4.21624	11.7741	0.0006006	0.062098	RSAD2	radical S-adenosyl methionine domain containing 2 [Source:NCBI gene;Acc:428650]	3	94991681	95016338	protein_coding	NCBI gene	RSAD2		428650
ENSGALG00000015293	-0.969132	5.44661	11.7564	0.000606356	0.062098	TMEM45A	Gallus gallus transmembrane protein 45A (TMEM45A), mRNA. [Source:RefSeq mRNA;Acc:NM_001278043]	1	86036845	86054389	protein_coding	NCBI gene	TMEM45A		418389
ENSGALG00000015721	1.85664	3.52331	11.7536	0.000607253	0.062098	SVEP1	sushi, von Willebrand factor type A, EGF and pentraxin domain containing 1 [Source:NCBI gene;Acc:427338]	Z	66748440	66871680	protein_coding	HGNC Symbol	SVEP1	SVEP1	427338
ENSGALG00000021972	2.14302	6.07008	11.6203	0.000652362	0.066155	PLIN4	Gallus gallus perilipin-4 (PLIN4), mRNA. [Source:RefSeq mRNA;Acc:NM_001317088]	28	2639957	2642578	protein_coding	NCBI gene	PLIN4		100857433
ENSGALG00000046481	2.56964	2.13051	11.5333	0.000683601	0.0687499			Z	27902995	27923931	lncRNA				NA
ENSGALG00000004290	-1.07895	7.85302	11.4083	0.000731148	0.0725421	ANGPTL1	angiopoietin like 1 [Source:NCBI gene;Acc:770850]	8	6716174	6733176	protein_coding	NCBI gene	ANGPTL1		770850
ENSGALG00000008060	1.52795	2.68404	11.4031	0.00073323	0.0725421	PRKAR2B	protein kinase cAMP-dependent type II regulatory subunit beta [Source:HGNC Symbol;Acc:HGNC:9392]	1	14593473	14674699	protein_coding	HGNC Symbol		PRKAR2B	NA
ENSGALG00000011046	1.13612	3.35826	11.3669	0.000747648	0.0733721	SNX10	Gallus gallus sorting nexin 10 (SNX10), mRNA. [Source:RefSeq mRNA;Acc:NM_001030986]	2	32217070	32251177	protein_coding	NCBI gene	SNX10		420628
ENSGALG00000041491	2.73616	4.24479	11.3361	0.000760131	0.0740002	ACKR4	atypical chemokine receptor 4 [Source:NCBI gene;Acc:100859797]	2	42256779	42262620	protein_coding	HGNC Symbol	ACKR4	ACKR4	100859797
ENSGALG00000013723	2.40761	5.8358	11.3006	0.000774808	0.0745554	OASL	Gallus gallus 2'-5'-oligoadenylate synthetase like (OASL), mRNA. [Source:RefSeq mRNA;Acc:NM_205041]	12	3635427	3637460	protein_coding	NCBI gene	OASL		395908
ENSGALG00000016590	1.7404	2.61399	11.2928	0.000778086	0.0745554	TLR7	toll like receptor 7 [Source:NCBI gene;Acc:418638]	1	124490191	124497611	protein_coding	HGNC Symbol	TLR7	TLR7	418638
ENSGALG00000016483	2.36749	2.10527	11.2241	0.00080744	0.0767636		B(0,+)-type amino acid transporter 1-like [Source:NCBI gene;Acc:421965]	3	101650872	101662307	protein_coding		LOC421965		421965
ENSGALG00000016986	1.06774	5.13868	11.1979	0.000818909	0.0772504	LCP1	Gallus gallus lymphocyte cytosolic protein 1 (LCP1), mRNA. [Source:RefSeq mRNA;Acc:NM_001008440]	1	169350498	169399736	protein_coding	NCBI gene	LCP1		418852
ENSGALG00000034950	-3.41015	6.8651	11.1532	0.000838847	0.0782685	SMPD3	sphingomyelin phosphodiesterase 3 [Source:NCBI gene;Acc:415619]	11	160633	252673	protein_coding	HGNC Symbol	SMPD3	SMPD3	415619
ENSGALG00000025945	2.91301	7.13662	11.1399	0.00084489	0.0782685	AVD	avidin [Source:NCBI gene;Acc:396260]	Z	9164659	9166088	protein_coding	NCBI gene	AVD		396260
ENSGALG00000014297	1.24842	4.05032	11.1309	0.000848996	0.0782685	IRF7	Gallus gallus interferon regulatory factor 7 (IRF7), mRNA. [Source:RefSeq mRNA;Acc:NM_205372]	5	16053125	16056590	protein_coding	NCBI gene	IRF7		396330
ENSGALG00000007114	1.9348	9.5744	11.0692	0.000877715	0.0803076	APOA1	apolipoprotein A1 [Source:NCBI gene;Acc:396536]	24	5140181	5141930	protein_coding	NCBI gene	APOA1		396536
ENSGALG00000008953	1.41661	3.29158	11.042	0.000890697	0.0808873	AASS	aminoadipate-semialdehyde synthase [Source:NCBI gene;Acc:417757]	1	23009937	23038493	protein_coding	HGNC Symbol	AASS	AASS	417757
ENSGALG00000007780	1.32484	4.2781	11.0226	0.000900087	0.0811345	EIF4E3	eukaryotic translation initiation factor 4E family member 3 [Source:NCBI gene;Acc:416093]	12	16666749	16682429	protein_coding	HGNC Symbol	EIF4E3	EIF4E3	416093
ENSGALG00000042134	-1.25115	6.44684	10.993	0.000914588	0.081435	PIEZO2	piezo type mechanosensitive ion channel component 2 [Source:HGNC Symbol;Acc:HGNC:26270]	2	97729887	98023150	protein_coding	HGNC Symbol		PIEZO2	NA
ENSGALG00000033694	1.35056	5.50282	10.9885	0.000916805	0.081435	IFI30	IFI30, lysosomal thiol reductase [Source:HGNC Symbol;Acc:HGNC:5398]	28	4098288	4100719	protein_coding	HGNC Symbol		IFI30	NA
ENSGALG00000017926	-1.62934	2.9117	10.9664	0.000927803	0.0818148	RF00100		3	88359209	88359537	misc_RNA	RFAM			NA
ENSGALG00000042551	1.40946	2.28638	10.8974	0.000963011	0.0835519			6	17777177	17804920	pseudogene				NA
ENSGALG00000009639	2.59158	1.98571	10.895	0.000964222	0.0835519	DDX60	DExD/H-box helicase 60 [Source:NCBI gene;Acc:422427]	4	24959132	24997825	protein_coding	HGNC Symbol	DDX60	DDX60	422427
ENSGALG00000006724	-0.80838	5.39563	10.8876	0.000968101	0.0835519			9	3145813	3521172	protein_coding				NA
ENSGALG00000012791	1.5533	2.15494	10.8711	0.00097676	0.0835601	TBXAS1	thromboxane A synthase 1 [Source:NCBI gene;Acc:418101]	1	55750244	55990181	protein_coding	HGNC Symbol	TBXAS1	TBXAS1	418101
ENSGALG00000040832	1.62756	4.90141	10.8589	0.000983241	0.0835601	CFD	complement factor D [Source:HGNC Symbol;Acc:HGNC:2771]	28	2928051	2932763	protein_coding	HGNC Symbol		CFD	NA
ENSGALG00000014561	1.11273	4.30952	10.8484	0.000988795	0.0835601	PTPN6	Gallus gallus protein tyrosine phosphatase, non-receptor type 6 (PTPN6), mRNA. [Source:RefSeq mRNA;Acc:NM_001031484]	1	77994636	78014698	protein_coding	NCBI gene	PTPN6		427947
ENSGALG00000040573	2.85992	3.46281	10.7868	0.00102227	0.0857935	FMO3	Gallus gallus flavin containing monooxygenase 3 (FMO3), mRNA. [Source:RefSeq mRNA;Acc:NM_204579]	8	5192817	5199230	protein_coding	NCBI gene	FMO3		395267
ENSGALG00000026055	1.25876	3.91132	10.7016	0.00107042	0.0892188	PALM	Gallus gallus paralemmin (PALM), mRNA. [Source:RefSeq mRNA;Acc:NM_001167690]	28	2849820	2864572	protein_coding	NCBI gene	PALM		101750199
ENSGALG00000014603	1.93436	6.42275	10.6727	0.00108726	0.0900055	C1S	complement C1s [Source:HGNC Symbol;Acc:HGNC:1247]	1	78045961	78055022	protein_coding	HGNC Symbol		C1S	NA
ENSGALG00000049448	2.95482	3.74392	10.6198	0.00111886	0.091996			16	2302998	2422327	protein_coding				NA
ENSGALG00000004859	1.60968	5.6267	10.5602	0.00115548	0.0943698	ZNFX1	zinc finger NFX1-type containing 1 [Source:NCBI gene;Acc:419218]	20	6715285	6727531	protein_coding	HGNC Symbol	ZNFX1	ZNFX1	419218
ENSGALG00000051897	1.57631	0.815389	10.5217	0.00117983	0.0944608			13	9306761	9322949	pseudogene				NA
ENSGALG00000013624	1.25869	2.39381	10.5183	0.00118196	0.0944608	FAM65B	Gallus gallus family with sequence similarity 65, member B (FAM65B), mRNA. [Source:RefSeq mRNA;Acc:NM_001012865]	2	90145304	90201328	protein_coding	NCBI gene	FAM65B		421003
ENSGALG00000030661	1.33015	4.91665	10.5015	0.0011928	0.0944608	STAT2	signal transducer and activator of transcription 2 [Source:HGNC Symbol;Acc:HGNC:11363]	33	6934615	6940207	protein_coding	HGNC Symbol		STAT2	NA
ENSGALG00000005850	1.20481	4.87804	10.5005	0.00119344	0.0944608	FNBP1L	formin binding protein 1 like [Source:NCBI gene;Acc:424495]	8	14265560	14318955	protein_coding	HGNC Symbol	FNBP1L	FNBP1L	424495
ENSGALG00000042077	1.31324	4.58388	10.4974	0.00119541	0.0944608	HIC1	Gallus gallus HIC ZBTB transcriptional repressor 1 (HIC1), mRNA. [Source:RefSeq mRNA;Acc:NM_205236]	19	5668833	5673549	protein_coding	NCBI gene	HIC1		396164
ENSGALG00000006138	1.99557	4.3753	10.4751	0.00120994	0.0949923	HELZ2	helicase with zinc finger 2 [Source:NCBI gene;Acc:419265]	20	9732482	9752786	protein_coding	HGNC Symbol	HELZ2	HELZ2	419265
ENSGALG00000022871	-1.04733	5.98231	10.4449	0.00122989	0.0950719	HHLA2	HERV-H LTR-associating 2 [Source:NCBI gene;Acc:107054979]	1	88748622	88761403	protein_coding	HGNC Symbol	HHLA2	HHLA2	107054979
ENSGALG00000043257	1.4538	1.89741	10.4403	0.00123293	0.0950719		lysozyme g-like [Source:NCBI gene;Acc:418700]	1	133819265	133823382	protein_coding		LYGL		418700
ENSGALG00000017790	-2.8021	3.78427	10.426	0.00124254	0.0950719	RF00001	5S ribosomal RNA [Source:NCBI gene;Acc:112531980]	2	44413238	44413356	rRNA	RFAM	LOC112531980		112531980
ENSGALG00000053513	1.45069	1.0365	10.4207	0.00124613	0.0950719			14	6596941	6598979	lncRNA				NA
ENSGALG00000012658	0.805871	5.90401	10.4149	0.00125002	0.0950719	TCP11L2	t-complex 11 like 2 [Source:NCBI gene;Acc:425052]	1	53881515	53897895	protein_coding	HGNC Symbol	TCP11L2	TCP11L2	425052
ENSGALG00000020316	-1.11864	4.6001	10.3626	0.00128593	0.0971959	IL13RA2	interleukin 13 receptor subunit alpha 2 [Source:NCBI gene;Acc:422219]	4	2834589	2850667	protein_coding	HGNC Symbol	IL13RA2	IL13RA2	422219
ENSGALG00000041380	1.34956	9.17934	10.3222	0.00131437	0.098317	BF2	Major histocompatibility complex class I antigen BF2 [Source:NCBI gene;Acc:425389]	16	2606528	2609057	protein_coding	NCBI gene	BF2		425389
ENSGALG00000043041	2.32772	4.78553	10.3186	0.00131693	0.098317	NRN1	Gallus gallus neuritin 1 (NRN1), mRNA. [Source:RefSeq mRNA;Acc:NM_001198731]	2	65116070	65122819	protein_coding	NCBI gene	NRN1		420873
ENSGALG00000005638	1.15062	4.04008	10.2799	0.00134485	0.0997892			4	2390550	2394261	protein_coding				NA
ENSGALG00000006344	2.00391	2.98905	10.2529	0.00136472	0.10065	GSTT1	Gallus gallus glutathione S-transferase theta 1 (GSTT1), mRNA. [Source:RefSeq mRNA;Acc:NM_205365]	15	8395951	8406821	protein_coding	NCBI gene	GSTT1		396322
ENSGALG00000052514	1.49591	4.95849	10.2176	0.00139107	0.100927			28	3535041	3536298	lncRNA				NA
ENSGALG00000013101	2.28244	5.54701	10.2068	0.00139925	0.100927			16	2276258	2395893	protein_coding				NA
ENSGALG00000003695	-2.11617	4.91763	10.2048	0.00140079	0.100927	MINPP1	Gallus gallus multiple inositol-polyphosphate phosphatase 1 (MINPP1), mRNA. [Source:RefSeq mRNA;Acc:NM_204644]	6	10338413	10355225	protein_coding	NCBI gene	MINPP1		395356
ENSGALG00000053107	2.31126	3.85552	10.2036	0.00140165	0.100927			3	58190054	58231715	protein_coding				NA
ENSGALG00000044841	1.40508	3.40061	10.1875	0.00141396	0.101215		tapasin-related protein-like [Source:NCBI gene;Acc:100857331]	19	9717099	9722490	protein_coding		TPSNRL		100857331
ENSGALG00000020479	1.35976	5.17128	10.0701	0.00150693	0.105817	SLC43A3	solute carrier family 43 member 3 [Source:HGNC Symbol;Acc:HGNC:17466]	5	17269101	17278700	protein_coding	HGNC Symbol		SLC43A3	NA
ENSGALG00000014569	1.50161	4.12074	10.0676	0.00150902	0.105817	PNPLA2	Gallus gallus patatin like phospholipase domain containing 2 (PNPLA2), mRNA. [Source:RefSeq mRNA;Acc:NM_001113291]	5	15965565	15987045	protein_coding	NCBI gene	PNPLA2		431066
ENSGALG00000000775	1.24635	6.03647	10.0587	0.00151632	0.105817	CTSS	Gallus gallus cathepsin S (CTSS), mRNA. [Source:RefSeq mRNA;Acc:NM_001031345]	25	165228	169865	protein_coding	NCBI gene	CTSS		425657
ENSGALG00000015877	1.89518	1.91908	10.0497	0.0015237	0.105817	SH3BGRL2	SH3 domain binding glutamate rich protein like 2 [Source:HGNC Symbol;Acc:HGNC:15567]	3	79346708	79364073	protein_coding	HGNC Symbol		SH3BGRL2	NA
ENSGALG00000012712	1.35543	3.40699	10.0424	0.00152976	0.105817	RBM24	Gallus gallus RNA binding motif protein 24 (RBM24), transcript variant 1, mRNA. [Source:RefSeq mRNA;Acc:NM_001012863]	2	61921863	61932480	protein_coding	NCBI gene	RBM24		420846
ENSGALG00000026422	1.66105	4.77406	10.0376	0.00153373	0.105817		poly(ADP-ribose) polymerase family member 14 [Source:NCBI gene;Acc:101747378]	7	28217915	28235171	protein_coding		PARP14		101747378
ENSGALG00000001571	1.16675	3.66022	10.0312	0.00153912	0.105817	MYO1F	myosin IF [Source:HGNC Symbol;Acc:HGNC:7600]	28	1844413	1858231	protein_coding	HGNC Symbol		MYO1F	NA
ENSGALG00000051458	1.24078	2.34786	10.0116	0.00155558	0.106348			33	6319041	6321636	protein_coding				NA
ENSGALG00000011798	0.810161	5.98745	9.87421	0.00167612	0.113898	HEBP1	Gallus gallus heme binding protein 1 (HEBP1), mRNA. [Source:RefSeq mRNA;Acc:NM_001030754]	1	48243645	48250223	protein_coding	NCBI gene	HEBP1		417961
ENSGALG00000013086	1.42595	1.71975	9.86477	0.00168474	0.113898	IKZF1	IKAROS family zinc finger 1 [Source:NCBI gene;Acc:395974]	2	80659236	80730292	protein_coding	HGNC Symbol	IKZF1	IKZF1	395974
ENSGALG00000021143	1.26549	3.57176	9.788	0.00175654	0.118096	RGS18	regulator of G-protein signaling 18 [Source:NCBI gene;Acc:424361]	8	4037595	4046218	protein_coding	NCBI gene	RGS18		424361
ENSGALG00000012761	1.53179	2.26967	9.764	0.00177962	0.118358	DRAM1	DNA damage regulated autophagy modulator 1 [Source:NCBI gene;Acc:418095]	1	55492486	55507806	protein_coding	HGNC Symbol	DRAM1	DRAM1	418095
ENSGALG00000044935	2.5267	4.33047	9.74838	0.00179481	0.118358			2	417866	419527	protein_coding				NA
ENSGALG00000009493	0.935271	3.34207	9.748	0.00179518	0.118358	TMEM229B	Gallus gallus transmembrane protein 229B (TMEM229B), mRNA. [Source:RefSeq mRNA;Acc:NM_001012585]	5	28959000	28968965	protein_coding	NCBI gene	TMEM229B		423269
ENSGALG00000049024	1.52609	0.900951	9.74075	0.00180227	0.118358	CD7	Gallus gallus CD7 molecule (CD7), mRNA. [Source:RefSeq mRNA;Acc:NM_001348572]	18	3703058	3711715	protein_coding	NCBI gene	CD7		417346
ENSGALG00000041192	1.39463	4.69889	9.73262	0.00181027	0.118358	IFIH1	Gallus gallus interferon induced with helicase C domain 1 (IFIH1), mRNA. [Source:RefSeq mRNA;Acc:NM_001193638]	7	21044187	21071090	protein_coding	NCBI gene	IFIH1		424185
ENSGALG00000002988	-1.10273	3.65511	9.72397	0.0018188	0.118358			8	4633303	4636689	pseudogene				NA
ENSGALG00000008408	1.30669	1.58913	9.70778	0.0018349	0.118771	GAB3	GRB2 associated binding protein 3 [Source:HGNC Symbol;Acc:HGNC:17515]	4	14256173	14306628	protein_coding	HGNC Symbol		GAB3	NA
ENSGALG00000003078	1.11242	5.4468	9.66086	0.00188235	0.121197	MMD	Gallus gallus monocyte to macrophage differentiation associated (MMD), mRNA. [Source:RefSeq mRNA;Acc:NM_001030704]	18	5945780	5973025	protein_coding	NCBI gene	MMD		417397
ENSGALG00000000720	1.52778	5.84858	9.62083	0.00192383	0.122037		guanylate binding protein 1 [Source:NCBI gene;Acc:419563]	23	1516302	1523141	protein_coding		GBP1		419563
ENSGALG00000029892	1.10587	5.41824	9.61333	0.0019317	0.122037	LMO2	LIM domain only 2 [Source:NCBI gene;Acc:374129]	5	18658103	18665579	protein_coding	HGNC Symbol	LMO2	LMO2	374129
ENSGALG00000043610	1.98531	2.3207	9.60627	0.00193914	0.122037		alpha-tectorin-like [Source:NCBI gene;Acc:100857892]	KZ626838.1	144669	159138	protein_coding		LOC100857892		100857892
ENSGALG00000031597	2.36765	10.4222	9.60573	0.00193971	0.122037	HBM	Gallus gallus hemoglobin subunit mu (HBM), mRNA. [Source:RefSeq mRNA;Acc:NM_001004375]	14	12507333	12508287	protein_coding	NCBI gene	HBM		416651
ENSGALG00000030647	-0.99381	6.33913	9.59049	0.00195588	0.122037	MFAP2	microfibril associated protein 2 [Source:HGNC Symbol;Acc:HGNC:7033]	21	4415210	4419343	protein_coding	HGNC Symbol		MFAP2	NA
ENSGALG00000042863	-1.00038	5.2296	9.58752	0.00195904	0.122037	SMIM4	small integral membrane protein 4 [Source:NCBI gene;Acc:415896]	12	1100608	1101574	protein_coding	NCBI gene	SMIM4		415896
ENSGALG00000000560	2.41569	2.74094	9.58139	0.00196559	0.122037			26	1639626	1646179	protein_coding				NA
ENSGALG00000025881	1.7002	1.12467	9.56266	0.00198575	0.122663		colony stimulating factor 2 receptor beta common subunit [Source:NCBI gene;Acc:101750812]	1	51541954	51569755	protein_coding		CSF2RB		101750812
ENSGALG00000010098	-0.853847	5.15363	9.4917	0.00206403	0.126855	SLC6A9	solute carrier family 6 member 9 [Source:HGNC Symbol;Acc:HGNC:11056]	8	20733964	20748606	protein_coding	HGNC Symbol		SLC6A9	NA
ENSGALG00000047283	1.3732	4.1956	9.46139	0.00209843	0.127758			31	4827950	4839801	protein_coding				NA
ENSGALG00000035075	1.39602	4.3726	9.45254	0.00210856	0.127758			16	2596216	2601012	pseudogene				NA
ENSGALG00000051041	1.43315	1.55699	9.45109	0.00211023	0.127758			33	7729329	7735343	protein_coding				NA
ENSGALG00000005022	1.752	1.99464	9.41788	0.00214879	0.129449	GP9	glycoprotein IX platelet [Source:HGNC Symbol;Acc:HGNC:4444]	12	5515883	5519044	protein_coding	HGNC Symbol		GP9	NA
ENSGALG00000008127	1.28594	4.55255	9.4002	0.00216961	0.129683	SPI1	Spi-1 proto-oncogene [Source:NCBI gene;Acc:395879]	5	23185094	23206765	protein_coding	HGNC Symbol	SPI1	SPI1	395879
ENSGALG00000054971	1.332	2.77603	9.3965	0.002174	0.129683	ARHGAP30	Rho GTPase activating protein 30 [Source:HGNC Symbol;Acc:HGNC:27414]	25	20565	29413	protein_coding	HGNC Symbol		ARHGAP30	NA
ENSGALG00000047208	1.27618	5.04049	9.38351	0.00218945	0.129968		Kruppel-like factor 1 (erythroid) [Source:NCBI gene;Acc:424577]	8	20767812	20771114	protein_coding		KLF-4		424577
ENSGALG00000021656	1.47129	0.673236	9.36222	0.00221504	0.130848	PTPN22	protein tyrosine phosphatase, non-receptor type 22 [Source:NCBI gene;Acc:772032]	26	3746839	3760199	protein_coding	HGNC Symbol	PTPN22	PTPN22	772032
ENSGALG00000050441	1.32189	2.61084	9.31964	0.0022671	0.132927			1	51558852	51565932	protein_coding				NA
ENSGALG00000009562	-1.39921	2.09416	9.31563	0.00227208	0.132927	PLEK2	pleckstrin 2 [Source:NCBI gene;Acc:423278]	5	29157311	29169648	protein_coding	NCBI gene	PLEK2		423278
ENSGALG00000012119	1.05939	3.55514	9.27956	0.00231725	0.134921	MARCO	macrophage receptor with collagenous structure [Source:HGNC Symbol;Acc:HGNC:6895]	7	28482051	28491954	protein_coding	HGNC Symbol		MARCO	NA
ENSGALG00000011350	2.09804	2.42113	9.25872	0.00234377	0.135031	NEGR1	Neuronal growth regulator 1 [Source:UniProtKB/Swiss-Prot;Acc:Q9W6V2]	8	29514747	29680796	protein_coding	HGNC Symbol		NEGR1	NA
ENSGALG00000031978	1.39121	1.53197	9.25083	0.00235389	0.135031	TARP	Gallus gallus TCR gamma alternate reading frame protein (TARP), mRNA. [Source:RefSeq mRNA;Acc:NM_001318455]	2	49030132	49126360	protein_coding	NCBI gene	TARP		776306
ENSGALG00000035386	1.08233	3.12171	9.24466	0.00236183	0.135031	NCKAP1L	NCK associated protein 1 like [Source:HGNC Symbol;Acc:HGNC:4862]	33	6036926	6046319	protein_coding	HGNC Symbol		NCKAP1L	NA
ENSGALG00000012072	1.60363	6.14932	9.24335	0.00236352	0.135031			7	28237978	28253588	protein_coding				NA
ENSGALG00000010244	-0.862336	7.03516	9.20537	0.00241306	0.137218	AKR1A1	aldo-keto reductase family 1 member A1 [Source:NCBI gene;Acc:424599]	8	21508992	21528082	protein_coding	UniProtKB Gene Name	AKR1A1		424599
ENSGALG00000040434	1.97634	4.33371	9.1677	0.00246324	0.139419		ras-related protein Rab-18-B-like [Source:NCBI gene;Acc:425531]	27	5894430	5900399	protein_coding		RAB18L		425531
ENSGALG00000016142	2.73085	3.84745	9.15378	0.00248205	0.139558	MX1	Gallus gallus MX dynamin like GTPase 1 (MX1), mRNA. [Source:RefSeq mRNA;Acc:NM_204609]	1	110239567	110260524	protein_coding	NCBI gene	MX1		395313
ENSGALG00000037603	1.18767	4.65801	9.14475	0.00249433	0.139558	SESN2	sestrin-2-like [Source:NCBI gene;Acc:100858796]	23	2253610	2261049	protein_coding	HGNC Symbol	LOC100858796	SESN2	100858796
ENSGALG00000045740	2.43553	2.0147	9.13324	0.00251006	0.139558			Z	70867892	70872717	lncRNA				NA
ENSGALG00000030038	0.965309	5.08448	9.13215	0.00251156	0.139558	C3	complement C3 [Source:HGNC Symbol;Acc:HGNC:1318]	30	491364	674579	protein_coding	HGNC Symbol		C3	NA
ENSGALG00000031035	0.881566	5.91136	9.11817	0.00253083	0.13999	PCMTD1	Gallus gallus protein-L-isoaspartate (D-aspartate) O-methyltransferase domain containing 1 (PCMTD1), mRNA. [Source:RefSeq mRNA;Acc:NM_001031019]	2	109465995	109509669	protein_coding	NCBI gene	PCMTD1		421114
ENSGALG00000017085	-1.06859	4.55695	9.10219	0.00255303	0.140579	SLC7A1	Gallus gallus solute carrier family 7 member 1 (SLC7A1), mRNA. [Source:RefSeq mRNA;Acc:NM_001145490]	1	176789375	176807957	protein_coding	NCBI gene	SLC7A1		418922
ENSGALG00000004777	-0.918753	5.41425	9.09377	0.00256482	0.140591	AIFM2	apoptosis inducing factor, mitochondria associated 2 [Source:NCBI gene;Acc:423720]	6	12694308	12699133	protein_coding	HGNC Symbol	AIFM2	AIFM2	423720
ENSGALG00000053241	1.87317	3.37696	9.04613	0.00263251	0.143655		uncharacterized LOC424199 [Source:NCBI gene;Acc:424199]	7	22082731	22084314	protein_coding		LOC424199		424199
ENSGALG00000001459	1.64332	1.42362	9.02845	0.00265809	0.144182	TNNC1	troponin C1, slow skeletal and cardiac type [Source:NCBI gene;Acc:396032]	12	970285	981315	protein_coding	NCBI gene	TNNC1		396032
ENSGALG00000012613	1.23146	1.79297	9.02312	0.00266586	0.144182	FBP1	fructose-bisphosphatase 1 [Source:HGNC Symbol;Acc:HGNC:3606]	Z	41459118	41469158	protein_coding	HGNC Symbol		FBP1	NA
ENSGALG00000029569	1.83285	2.64829	8.93222	0.00280183	0.150865		GTPase IMAP family member 7-like [Source:NCBI gene;Acc:429682]	2	519057	520883	protein_coding		GIMAP7L6		429682
ENSGALG00000011203	1.47721	2.66889	8.89208	0.0028641	0.153538	HPSE	heparanase [Source:HGNC Symbol;Acc:HGNC:5164]	4	46439548	46444745	protein_coding	HGNC Symbol		HPSE	NA
ENSGALG00000008006	1.68652	3.00306	8.85644	0.00292057	0.154274	CAPN6	calpain 6 [Source:NCBI gene;Acc:422341]	4	13332487	13379286	protein_coding	HGNC Symbol	CAPN6	CAPN6	422341
ENSGALG00000046729	1.22524	1.99861	8.85514	0.00292265	0.154274		macrophage mannose receptor 1-like [Source:NCBI gene;Acc:107049166]	30	718987	728715	protein_coding		LOC107049166		107049166
ENSGALG00000001916	2.40532	2.96608	8.85429	0.00292401	0.154274	SLIT3	Gallus gallus slit guidance ligand 3 (SLIT3), mRNA. [Source:RefSeq mRNA;Acc:NM_001197042]	13	4953827	5426056	protein_coding	NCBI gene	SLIT3		374173
ENSGALG00000011687	1.33445	5.73015	8.85147	0.00292852	0.154274		AHNAK nucleoprotein 2 [Source:NCBI gene;Acc:100859120]	5	52000607	52016763	protein_coding		AHNAK2		100859120
ENSGALG00000008486	1.10127	3.61573	8.81403	0.00298923	0.156793	CACNA2D1	Gallus gallus calcium voltage-gated channel auxiliary subunit alpha2delta 1 (CACNA2D1), mRNA. [Source:RefSeq mRNA;Acc:NM_001177322]	1	10375977	10734880	protein_coding	NCBI gene	CACNA2D1		768444
ENSGALG00000015433	0.940319	4.24631	8.77219	0.00305859	0.159742	ABCA1	Gallus gallus ATP-binding cassette, sub-family A (ABC1), member 1 (ABCA1), mRNA. [Source:RefSeq mRNA;Acc:NM_204145]	Z	54811100	54902450	protein_coding	NCBI gene	ABCA1		373945
ENSGALG00000026553	1.526	1.63991	8.76287	0.00307425	0.159874	CMYA5	cardiomyopathy associated 5 [Source:NCBI gene;Acc:427177]	Z	22126658	22173992	protein_coding	HGNC Symbol	CMYA5	CMYA5	427177
ENSGALG00000012061	2.92063	3.26335	8.74192	0.00310976	0.160958		glycerol-3-phosphate dehydrogenase 1-like 2 [Source:NCBI gene;Acc:424263]	7	28185901	28203831	protein_coding		GPD1L2		424263
ENSGALG00000032701	1.46701	2.56723	8.73247	0.00312592	0.160958	LY96	lymphocyte antigen 96 [Source:NCBI gene;Acc:420189]	2	118035819	118043555	protein_coding	HGNC Symbol	LY96	LY96	420189
ENSGALG00000010925	0.812144	5.67266	8.72732	0.00313478	0.160958	FAM126A	Gallus gallus family with sequence similarity 126 member A (FAM126A), mRNA. [Source:RefSeq mRNA;Acc:NM_001030983]	2	30895603	30933262	protein_coding	NCBI gene	FAM126A		420611
ENSGALG00000007001	1.40002	3.42563	8.71558	0.00315501	0.161317	TLR4	Gallus gallus toll like receptor 4 (TLR4), mRNA. [Source:RefSeq mRNA;Acc:NM_001030693]	17	3938812	3944462	protein_coding	NCBI gene	TLR4		417241
ENSGALG00000051188	1.42945	4.72192	8.69578	0.00318948	0.162264			KZ626819.1	1139	38348	protein_coding				NA
ENSGALG00000005909	1.2775	2.88134	8.68532	0.00320784	0.162264	GATA2	Gallus gallus GATA binding protein 2 (GATA2), mRNA. [Source:RefSeq mRNA;Acc:NM_001003797]	12	9596109	9612130	protein_coding	NCBI gene	GATA2		416018
ENSGALG00000021040	1.05852	4.27853	8.67935	0.00321836	0.162264	HAGHL	Gallus gallus hydroxyacylglutathione hydrolase-like (HAGHL), mRNA. [Source:RefSeq mRNA;Acc:NM_001030637]	14	6435737	6439442	protein_coding	NCBI gene	HAGHL		416536
ENSGALG00000028790	1.42399	3.62268	8.67453	0.00322688	0.162264	DNASE2B	Gallus gallus deoxyribonuclease 2 beta (DNASE2B), mRNA. [Source:RefSeq mRNA;Acc:NM_001037838]	8	16993720	17017021	protein_coding	NCBI gene	DNASE2B		424540
ENSGALG00000047380	1.89565	2.24742	8.62518	0.00331548	0.166033			16	2001694	2114403	protein_coding				NA
ENSGALG00000002201	1.76563	4.93241	8.60948	0.00334418	0.166784	PPL	periplakin [Source:NCBI gene;Acc:408044]	14	13658840	13679023	protein_coding	HGNC Symbol	PPL	PPL	408044
ENSGALG00000008629	1.73441	2.65477	8.59304	0.0033745	0.167609	MRC1	Gallus gallus mannose receptor C-type 1 (MRC1), mRNA. [Source:RefSeq mRNA;Acc:NM_001319007]	2	19573334	19621981	protein_coding	NCBI gene	MRC1		420516
ENSGALG00000014722	1.55742	1.33614	8.57091	0.00341576	0.168969	KLRD1	Gallus gallus killer cell lectin like receptor D1 (KLRD1), mRNA. [Source:RefSeq mRNA;Acc:NM_001079740]	1	79179715	79187290	protein_coding	NCBI gene	KLRD1		769174
ENSGALG00000010560	0.962419	4.95164	8.49865	0.0035541	0.173757	EIF2AK2	eukaryotic translation initiation factor 2 alpha kinase 2 [Source:NCBI gene;Acc:395147]	3	32108928	32127395	protein_coding	HGNC Symbol	EIF2AK2	EIF2AK2	395147
ENSGALG00000016744	1.80599	2.18082	8.4938	0.00356358	0.173757	GABRA5	gamma-aminobutyric acid type A receptor alpha5 subunit [Source:HGNC Symbol;Acc:HGNC:4079]	1	132566482	132611904	protein_coding	HGNC Symbol		GABRA5	NA
ENSGALG00000006378	0.920882	5.14993	8.48589	0.00357911	0.173757	LIPA	lipase A, lysosomal acid type [Source:NCBI gene;Acc:423789]	6	20166929	20179294	protein_coding	HGNC Symbol	LIPA	LIPA	423789
ENSGALG00000045581	1.31158	3.05659	8.48553	0.00357982	0.173757			2	505017	507099	protein_coding				NA
ENSGALG00000001256	1.23383	3.99979	8.4763	0.00359803	0.173757	NLRC5	Gallus gallus NLR family CARD domain containing 5 (NLRC5), mRNA. [Source:RefSeq mRNA;Acc:NM_001318435]	11	631380	666403	protein_coding	NCBI gene	NLRC5		100857413
ENSGALG00000007418	1.14574	3.00459	8.47621	0.00359821	0.173757	CD3D	Gallus gallus CD3d molecule (CD3D), mRNA. [Source:RefSeq mRNA;Acc:NM_205512]	24	5487325	5489870	protein_coding	NCBI gene	CD3D		396518
ENSGALG00000042388	2.10484	2.80173	8.45291	0.0036446	0.174448			3	58251920	58452855	protein_coding				NA
ENSGALG00000012075	1.27729	4.487	8.44423	0.00366204	0.174448	DTX3L	deltex E3 ubiquitin ligase 3L [Source:NCBI gene;Acc:424267]	7	28256073	28261454	protein_coding	HGNC Symbol	DTX3L	DTX3L	424267
ENSGALG00000035856	1.07659	4.33656	8.44313	0.00366425	0.174448	CD48	CD48 molecule [Source:NCBI gene;Acc:100859319]	25	2468024	2470555	protein_coding	NCBI gene	CD48		100859319
ENSGALG00000029381	1.17497	4.41121	8.43427	0.00368214	0.174448			16	2592345	2605843	protein_coding				NA
ENSGALG00000052767	1.78141	3.21229	8.42085	0.00370942	0.174448			1	197280001	197281526	protein_coding				NA
ENSGALG00000037929	1.28521	2.76932	8.41628	0.00371875	0.174448	BIN2	bridging integrator 2 [Source:HGNC Symbol;Acc:HGNC:1053]	33	5033336	5044090	protein_coding	HGNC Symbol		BIN2	NA
ENSGALG00000016693	1.46325	2.75425	8.41386	0.0037237	0.174448	CSF2RA	Gallus gallus colony stimulating factor 2 receptor alpha subunit (CSF2RA), mRNA. [Source:RefSeq mRNA;Acc:NM_001312662]	1	130482654	130498132	protein_coding	NCBI gene	CSF2RA		418666
ENSGALG00000005644	1.19891	1.91079	8.41215	0.00372721	0.174448			2	4129233	4138053	pseudogene				NA
ENSGALG00000037629	1.23158	4.80067	8.36974	0.00381521	0.17738	TRANK1	tetratricopeptide repeat and ankyrin repeat containing 1 [Source:HGNC Symbol;Acc:HGNC:29011]	2	45896594	45935972	protein_coding	HGNC Symbol		TRANK1	NA
ENSGALG00000026768	1.50908	2.29324	8.36792	0.00381902	0.17738		solute carrier organic anion transporter family member 4C1 [Source:NCBI gene;Acc:769132]	Z	50341879	50367907	protein_coding		SLCO4C1		769132
ENSGALG00000027757	0.753093	4.79405	8.35522	0.00384581	0.177946	ARL4A	ADP ribosylation factor like GTPase 4A [Source:NCBI gene;Acc:420589]	2	26800481	26802605	protein_coding	HGNC Symbol	ARL4A	ARL4A	420589
ENSGALG00000005043	1.53552	1.24528	8.32915	0.0039014	0.179834			15	6963505	6970903	protein_coding				NA
ENSGALG00000007766	1.1546	3.03796	8.29744	0.00397011	0.18231	KIAA1217	KIAA1217 [Source:HGNC Symbol;Acc:HGNC:25428]	2	16935030	17269638	protein_coding	HGNC Symbol		KIAA1217	NA
ENSGALG00000049065	0.824079	4.13807	8.28049	0.00400732	0.183327	ZFPM1	zinc finger protein, FOG family member 1 [Source:NCBI gene;Acc:415835]	11	18340542	18369822	protein_coding	UniProtKB Gene Name	ZFPM1		415835
ENSGALG00000036743	1.03701	5.68453	8.26378	0.00404437	0.184329	MGAT3	Gallus gallus mannosyl (beta-1,4-)-glycoprotein beta-1,4-N-acetylglucosaminyltransferase (MGAT3), mRNA. [Source:RefSeq mRNA;Acc:NM_001012693]	1	50628618	50645593	protein_coding	NCBI gene	MGAT3		418013
ENSGALG00000052426	1.74086	1.57572	8.24332	0.00409023	0.185724			4	10994650	10996190	lncRNA				NA
ENSGALG00000003286	-1.46912	1.94885	8.21532	0.00415381	0.187333	ACSBG1	acyl-CoA synthetase bubblegum family member 1 [Source:NCBI gene;Acc:415361]	10	4198612	4227772	protein_coding	HGNC Symbol	ACSBG1	ACSBG1	415361
ENSGALG00000026081	1.38304	4.66179	8.21417	0.00415645	0.187333	RBM38	Gallus gallus RNA binding motif protein 38 (RBM38), mRNA. [Source:RefSeq mRNA;Acc:NM_001305093]	20	11615331	11629002	protein_coding	NCBI gene	RBM38		768866
ENSGALG00000029834	1.32511	4.7607	8.20506	0.00417737	0.187581	AIF1L	allograft inflammatory factor 1-like [Source:NCBI gene;Acc:417179]	17	6378663	6390710	protein_coding	HGNC Symbol	C9ORF58	AIF1L	417179
ENSGALG00000000783	1.27599	3.37425	8.17706	0.00424235	0.189234	PTAFR	platelet activating factor receptor [Source:NCBI gene;Acc:428209]	23	1627960	1636790	protein_coding	HGNC Symbol	PTAFR	PTAFR	428209
ENSGALG00000009149	-0.844274	5.38515	8.17549	0.00424601	0.189234			7	15401946	15406358	protein_coding				NA
ENSGALG00000002555	1.99213	1.9623	8.16545	0.00426959	0.189234	RET	ret proto-oncogene [Source:NCBI gene;Acc:396107]	6	5520195	5598425	protein_coding	HGNC Symbol	RET	RET	396107
ENSGALG00000053940	1.3964	1.25878	8.1531	0.00429877	0.189234			17	6432536	6438184	lncRNA				NA
ENSGALG00000039156	1.2661	0.525287	8.15198	0.00430142	0.189234			30	770562	784767	pseudogene				NA
ENSGALG00000046032	1.54971	2.4784	8.14943	0.00430748	0.189234	CD83	CD83 molecule [Source:NCBI gene;Acc:420838]	2	60692920	60705622	protein_coding	HGNC Symbol	CD83	CD83	420838
ENSGALG00000043506	-1.49278	3.52477	8.09053	0.00444971	0.194704			10	1476303	1479577	protein_coding				NA
ENSGALG00000017119	1.21188	3.69552	8.08472	0.00446401	0.194704	TNFRSF19	TNF receptor superfamily member 19 [Source:NCBI gene;Acc:418943]	1	178822909	178879534	protein_coding	NCBI gene	TNFRSF19		418943
ENSGALG00000006785	1.47666	6.12639	8.07315	0.00449259	0.195251	IRF1	Gallus gallus interferon regulatory factor 1 (IRF1), mRNA. [Source:RefSeq mRNA;Acc:NM_205415]	13	17591206	17597339	protein_coding	UniProtKB Gene Name	IRF1		396384
ENSGALG00000003196	1.69455	3.47822	8.06635	0.00450948	0.195288	RNASE6	Gallus gallus ribonuclease A family member k6 (RNASE6), mRNA. [Source:RefSeq mRNA;Acc:NM_205259]	6	9949854	9959635	protein_coding	NCBI gene	RNASE6		396194
ENSGALG00000010258	1.39871	6.4598	8.04319	0.0045675	0.196475	LTBP2	latent transforming growth factor beta binding protein 2 [Source:NCBI gene;Acc:428888]	5	38139299	38205852	protein_coding	HGNC Symbol	LTBP2	LTBP2	428888
ENSGALG00000046187	1.21891	5.14253	8.04252	0.00456919	0.196475	PARP12	poly(ADP-ribose) polymerase family member 12 [Source:HGNC Symbol;Acc:HGNC:21919]	1	55733220	55749482	protein_coding	HGNC Symbol		PARP12	NA
ENSGALG00000019061	3.0036	3.5198	8.03365	0.00459162	0.196744	MMP1	matrix metallopeptidase 1 [Source:NCBI gene;Acc:418982]	1	183793774	183800290	protein_coding	HGNC Symbol	MMP1	MMP1	418982
ENSGALG00000001998	0.950463	5.7234	8.01382	0.00464218	0.198056	R3HDM4	R3H domain containing 4 [Source:NCBI gene;Acc:770563]	28	2942189	2947196	protein_coding	HGNC Symbol	R3HDM4	R3HDM4	770563
ENSGALG00000001373	1.29676	2.46161	8.00519	0.00466435	0.198056	TRAF3IP3	TRAF3 interacting protein 3 [Source:HGNC Symbol;Acc:HGNC:30766]	26	3154638	3288987	protein_coding	HGNC Symbol		TRAF3IP3	NA
ENSGALG00000001642	-0.891998	7.0871	8.00165	0.00467348	0.198056	GLT8D1	Gallus gallus glycosyltransferase 8 domain containing 1 (GLT8D1), mRNA. [Source:RefSeq mRNA;Acc:NM_001198607]	12	1175090	1180455	protein_coding	NCBI gene	GLT8D1		415898
ENSGALG00000048409	0.86112	7.40657	7.99629	0.00468734	0.198056	TXNIP	thioredoxin interacting protein [Source:HGNC Symbol;Acc:HGNC:16952]	25	1948755	1958413	protein_coding	HGNC Symbol		TXNIP	NA
ENSGALG00000028118	-4.27615	5.43876	7.97145	0.00475208	0.200097	MSMP	microseminoprotein, prostate associated [Source:HGNC Symbol;Acc:HGNC:29663]	Z	9113971	9115313	protein_coding	HGNC Symbol		MSMP	NA
ENSGALG00000001329	1.25276	5.29117	7.9289	0.00486514	0.204151	EPB41	erythrocyte membrane protein band 4.1 [Source:HGNC Symbol;Acc:HGNC:3377]	23	2743037	2816538	protein_coding	HGNC Symbol		EPB41	NA
ENSGALG00000041257	2.11284	1.43878	7.91012	0.0049159	0.205572	ACVR1C	activin A receptor type 1C [Source:NCBI gene;Acc:424325]	7	36236395	36252054	protein_coding	HGNC Symbol	ACVR1C	ACVR1C	424325
ENSGALG00000034756	1.40111	2.14809	7.90014	0.00494311	0.206002		connective tissue growth factor-like [Source:NCBI gene;Acc:776271]	23	2734269	2742975	protein_coding		CTGFL		776271
ENSGALG00000029669	1.36068	4.49443	7.89157	0.00496657	0.206274	C1QC	collagen type XI alpha 2 chain [Source:NCBI gene;Acc:419503]	21	6076987	6078857	protein_coding	HGNC Symbol	COL11A2	C1QC	419503
ENSGALG00000008756	0.992353	4.08748	7.83839	0.00511483	0.211709	PLEK	pleckstrin [Source:HGNC Symbol;Acc:HGNC:9070]	3	11941428	11957951	protein_coding	HGNC Symbol		PLEK	NA
ENSGALG00000049564	0.799843	4.7661	7.82345	0.00515727	0.212102			AADN05001396.1	21	1441	lncRNA				NA
ENSGALG00000009689	1.4241	3.87457	7.81805	0.00517269	0.212102	PON2	paraoxonase 2 [Source:NCBI gene;Acc:395830]	2	23853489	23867206	protein_coding	NCBI gene	PON2		395830
ENSGALG00000016964	1.76296	3.09716	7.81231	0.00518916	0.212102			1	167989491	168020290	protein_coding				NA
ENSGALG00000045199	1.10462	5.76402	7.81061	0.00519405	0.212102		Gallus gallus dispanin subfamily A member 2b-like (LOC107053353), mRNA. [Source:RefSeq mRNA;Acc:NM_001350058]	5	1819414	1821290	protein_coding		LOC107053353		107053353
ENSGALG00000013057	1.16952	4.21651	7.8035	0.00521452	0.212226		ubiquitin specific peptidase 18 [Source:NCBI gene;Acc:418167]	1	62069663	62083647	protein_coding		USP18		418167
ENSGALG00000029583	0.918383	4.22287	7.77073	0.00530995	0.215389	PLBD1	phospholipase B domain containing 1 [Source:NCBI gene;Acc:417967]	1	48905356	48942414	protein_coding	HGNC Symbol	PLBD1	PLBD1	417967
ENSGALG00000030571	1.87927	2.2043	7.75299	0.00536238	0.216249			1	168025737	168042111	protein_coding				NA
ENSGALG00000003478	1.59007	2.03088	7.75154	0.00536669	0.216249	GFI1B	Gallus gallus growth factor independent 1B transcriptional repressor (GFI1B), mRNA. [Source:RefSeq mRNA;Acc:NM_205091]	17	7053329	7062205	protein_coding	NCBI gene	GFI1B		395977
ENSGALG00000015356	-0.658771	4.90118	7.74514	0.00538573	0.216254	IFT57	intraflagellar transport 57 [Source:NCBI gene;Acc:418409]	1	88731807	88749184	protein_coding	HGNC Symbol	IFT57	IFT57	418409
ENSGALG00000007416	0.960171	3.04385	7.73957	0.00540236	0.216254	CD3E	Gallus gallus CD3e molecule (CD3E), mRNA. [Source:RefSeq mRNA;Acc:NM_206904]	24	5480338	5485277	protein_coding	NCBI gene	CD3E		396062
ENSGALG00000028982	1.89515	4.69627	7.70183	0.00551649	0.219514	CMPK2	cytidine/uridine monophosphate kinase 2 [Source:HGNC Symbol;Acc:HGNC:27015]	3	94980479	94986009	protein_coding	HGNC Symbol		CMPK2	NA
ENSGALG00000042871	-1.2629	4.78334	7.70073	0.00551986	0.219514			6	23344960	23376231	pseudogene				NA
ENSGALG00000041120	-0.782942	4.80303	7.68465	0.00556925	0.220756	METTL24	methyltransferase like 24 [Source:HGNC Symbol;Acc:HGNC:21566]	3	66578513	66621450	protein_coding	HGNC Symbol		METTL24	NA
ENSGALG00000038943	1.14344	2.06124	7.66879	0.00561843	0.221752	RASSF5	Ras association domain family member 5 [Source:NCBI gene;Acc:419844]	26	2489952	2508040	protein_coding	HGNC Symbol	RASSF5	RASSF5	419844
ENSGALG00000015375	1.28855	1.48054	7.65444	0.00566326	0.221752	PLCXD2	phosphatidylinositol specific phospholipase C X domain containing 2 [Source:NCBI gene;Acc:418417]	1	89665094	89684871	protein_coding	HGNC Symbol	PLCXD2	PLCXD2	418417
ENSGALG00000047453	1.23302	3.09788	7.65324	0.00566706	0.221752			22	1637674	1639968	lncRNA				NA
ENSGALG00000042836	1.18004	1.74939	7.65317	0.00566727	0.221752	KCNH2	potassium voltage-gated channel subfamily H member 2 [Source:HGNC Symbol;Acc:HGNC:6251]	2	362630	393535	protein_coding	HGNC Symbol		KCNH2	NA
ENSGALG00000009400	-3.89987	5.08629	7.64627	0.00568898	0.221888	SLC8A3	solute carrier family 8 member A3 [Source:NCBI gene;Acc:395759]	5	27839047	27917728	protein_coding	NCBI gene	SLC8A3		395759
ENSGALG00000005257	1.09219	4.45972	7.63268	0.00573202	0.222853		vascular cell adhesion molecule 1 [Source:NCBI gene;Acc:424467]	8	12271795	12279181	protein_coding		VCAM1		424467
ENSGALG00000026311	1.81418	1.84078	7.61881	0.00577627	0.223858		Overexpressed in colon carcinoma 1 protein homolog [Source:UniProtKB/Swiss-Prot;Acc:P0C915]	1	54179279	54183383	protein_coding				NA
ENSGALG00000028304	1.18021	3.24417	7.61219	0.00579749	0.223967	MMR1L4	Gallus gallus macrophage mannose receptor 1-like 4 (MMR1L4), mRNA. [Source:RefSeq mRNA;Acc:NM_001319013]	2	19542337	19568271	protein_coding	NCBI gene	MMR1L4		771888
ENSGALG00000002549	1.36116	2.0236	7.58791	0.00587611	0.226046	RGS1	regulator of G protein signaling 1 [Source:HGNC Symbol;Acc:HGNC:9991]	8	3999641	4003821	protein_coding	HGNC Symbol		RGS1	NA
ENSGALG00000007526	-1.20976	8.26333	7.58062	0.0058999	0.226046		ES1 protein homolog, mitochondrial-like 2 [Source:NCBI gene;Acc:422305]	4	11295349	11299195	protein_coding		ES1ML2		422305
ENSGALG00000043234	2.11154	12.0719	7.57845	0.00590703	0.226046	HBA1	Gallus gallus hemoglobin subunit alpha 1 (HBA1), mRNA. [Source:RefSeq mRNA;Acc:NM_001004376]	14	12510348	12511196	protein_coding	NCBI gene	HBA1		416652
ENSGALG00000002878	0.914945	4.67245	7.54771	0.00600864	0.229038	CREBRF	CREB3 regulatory factor [Source:NCBI gene;Acc:416206]	13	9873168	9892226	protein_coding	HGNC Symbol	CREBRF	CREBRF	416206
ENSGALG00000035065	-0.831855	3.59263	7.54345	0.00602286	0.229038	FAM110B	family with sequence similarity 110 member B [Source:NCBI gene;Acc:421134]	2	111903414	111904526	protein_coding	HGNC Symbol	FAM110B	FAM110B	421134
ENSGALG00000007357	0.672125	4.69339	7.53127	0.00606371	0.229873	BCL6	Gallus gallus B-cell CLL/lymphoma 6 (BCL6), mRNA. [Source:RefSeq mRNA;Acc:NM_001012930]	9	14938213	14954449	protein_coding	NCBI gene	BCL6		424912
ENSGALG00000011376	1.31142	1.09483	7.5165	0.00611363	0.230878	ANKRD9	ankyrin repeat domain 9 [Source:NCBI gene;Acc:423469]	5	49842461	49843339	protein_coding	HGNC Symbol	ANKRD9	ANKRD9	423469
ENSGALG00000004853	0.878909	3.98658	7.50688	0.00614637	0.230878	LRP3	LDL receptor related protein 3 [Source:NCBI gene;Acc:415773]	11	10057900	10080398	protein_coding	HGNC Symbol	LRP3	LRP3	415773
ENSGALG00000017190	-1.15528	2.84653	7.50666	0.00614712	0.230878	CEP126	centrosomal protein 126 [Source:NCBI gene;Acc:100859489]	1	184104312	184140429	protein_coding	HGNC Symbol	CEP126	CEP126	100859489
ENSGALG00000005964	1.14905	3.15603	7.47029	0.00627254	0.234706		family with sequence similarity 162, member B [Source:NCBI gene;Acc:422224]	4	3068330	3073413	protein_coding		LOC422224		422224
ENSGALG00000009965	1.40688	2.11567	7.46596	0.00628764	0.234706			8	20024802	20028925	pseudogene				NA
ENSGALG00000011149	1.00557	4.17859	7.45978	0.00630928	0.234794	PLA2R1	Gallus gallus phospholipase A2 receptor 1 (PLA2R1), mRNA. [Source:RefSeq mRNA;Acc:NM_206983]	7	21828489	21864267	protein_coding	NCBI gene	PLA2R1		404304
ENSGALG00000030363	0.691674	4.59482	7.45334	0.0063319	0.234917	IFNAR1	interferon alpha and beta receptor subunit 1 [Source:HGNC Symbol;Acc:HGNC:5432]	1	106613562	106632348	protein_coding	HGNC Symbol		IFNAR1	NA
ENSGALG00000031527	1.61756	2.77147	7.44226	0.006371	0.235567	ARL8BL	Gallus gallus ADP-ribosylation factor-like 8B-like (ARL8BL), mRNA. [Source:RefSeq mRNA;Acc:NM_001256970]	1	22204054	22231720	protein_coding	NCBI gene	ARL8BL		769134
ENSGALG00000032469	0.837893	3.82012	7.43406	0.00640006	0.235567	ARHGAP45	Gallus gallus Rho GTPase activating protein 45 (ARHGAP45), mRNA. [Source:RefSeq mRNA;Acc:NM_001030937]	28	3019600	3031885	protein_coding	NCBI gene	ARHGAP45		420102
ENSGALG00000007641	0.89641	3.90417	7.43198	0.00640748	0.235567	LDB1	LIM domain binding 1 [Source:NCBI gene;Acc:395952]	6	23470328	23489022	protein_coding	NCBI gene	LDB1		395952
ENSGALG00000021395	1.37591	3.50129	7.38033	0.00659411	0.241698		ATP binding cassette subfamily A member 9 [Source:NCBI gene;Acc:417443]	18	7924961	7946282	protein_coding		ABCA9		417443
ENSGALG00000031341	1.55118	2.32633	7.33012	0.00678086	0.247287			KZ626839.1	681601	721084	protein_coding				NA
ENSGALG00000011235	1.52708	2.20852	7.32843	0.00678723	0.247287	GALNT15	polypeptide N-acetylgalactosaminyltransferase 15 [Source:NCBI gene;Acc:420642]	2	34255021	34277260	protein_coding	HGNC Symbol	GALNT15	GALNT15	420642
ENSGALG00000039145	1.60248	2.95717	7.29463	0.00691612	0.251109	CA8	carbonic anhydrase 8 [Source:NCBI gene;Acc:421139]	2	112701443	112753254	protein_coding	HGNC Symbol	CA8	CA8	421139
ENSGALG00000024318	1.27996	2.37724	7.29014	0.00693341	0.251109	TMEM200B	transmembrane protein 200B [Source:HGNC Symbol;Acc:HGNC:33785]	23	2822852	2824408	protein_coding	HGNC Symbol		TMEM200B	NA
ENSGALG00000049873	1.03234	2.50074	7.27441	0.00699439	0.252355			1	252277	256896	lncRNA				NA
ENSGALG00000016202	1.33849	0.91076	7.27015	0.00701099	0.252355	HSF2BP	heat shock transcription factor 2 binding protein [Source:NCBI gene;Acc:418548]	1	111301459	111335748	protein_coding	HGNC Symbol	HSF2BP	HSF2BP	418548
ENSGALG00000038393	1.1676	2.72854	7.26528	0.00703003	0.252355	DMB2	major histocompatibility complex, class II, DM beta 2 [Source:NCBI gene;Acc:417051]	16	2589290	2592336	protein_coding	NCBI gene	DMB2		417051
ENSGALG00000008022	0.838318	6.15954	7.25312	0.0070778	0.253323	TAPBP	Gallus gallus TAP binding protein (TAPBP), transcript variant 1, mRNA. [Source:RefSeq mRNA;Acc:NM_001034816]	16	2567828	2571359	protein_coding	NCBI gene	TAPBP		417048
ENSGALG00000000452	1.01263	3.51223	7.24229	0.00712061	0.254108	TNFRSF10B	tumor necrosis factor receptor superfamily, member 10b [Source:NCBI gene;Acc:373904]	22	1415487	1422100	protein_coding	NCBI gene	TNFRSF10B		373904
ENSGALG00000036358	-1.48159	0.669428	7.23214	0.00716099	0.254629	LMO3	LIM domain only 3 [Source:NCBI gene;Acc:418179]	1	63351924	63412998	protein_coding	HGNC Symbol	LMO3	LMO3	418179
ENSGALG00000034655	-1.11965	8.55696	7.22811	0.00717707	0.254629	ALDH18A1	aldehyde dehydrogenase 18 family member A1 [Source:NCBI gene;Acc:423976]	6	36292713	36326373	protein_coding	HGNC Symbol	ALDH18A1	ALDH18A1	423976
ENSGALG00000023950	0.653076	4.57666	7.21972	0.00721071	0.255079			26	2656096	2664136	protein_coding				NA
ENSGALG00000053511	0.88821	4.16692	7.19885	0.00729502	0.256983	APOLD1	apolipoprotein L domain containing 1 [Source:NCBI gene;Acc:769889]	1	48189928	48194910	protein_coding	UniProtKB Gene Name	APOLD1		769889
ENSGALG00000053970	1.38067	1.26546	7.19596	0.00730677	0.256983			22	1636003	1639337	lncRNA				NA
ENSGALG00000032658	0.964777	3.27663	7.18987	0.00733164	0.257115	FMNL1	formin like 1 [Source:HGNC Symbol;Acc:HGNC:1212]	27	3775310	3882647	protein_coding	HGNC Symbol		FMNL1	NA
ENSGALG00000047769	1.68943	1.50044	7.15926	0.0074578	0.259068			1	106225011	106239868	lncRNA				NA
ENSGALG00000045729	1.16989	1.32107	7.15207	0.00748777	0.259068	HHIPL2	HHIP like 2 [Source:NCBI gene;Acc:421339]	3	18172150	18187318	protein_coding	HGNC Symbol	HHIPL2	HHIPL2	421339
ENSGALG00000041611	1.35247	1.5365	7.14857	0.00750237	0.259068		uncharacterized LOC419545 [Source:NCBI gene;Acc:419545]	23	313700	315602	lncRNA		LOC419545		419545
ENSGALG00000001316	-0.668572	5.55221	7.14144	0.00753225	0.259068	CPNE2	Gallus gallus copine 2 (CPNE2), mRNA. [Source:RefSeq mRNA;Acc:NM_001278011]	11	668262	707441	protein_coding	NCBI gene	CPNE2		415646
ENSGALG00000023395	3.03225	5.60824	7.13856	0.00754435	0.259068	PLIN1	Gallus gallus perilipin 1 (PLIN1), mRNA. [Source:RefSeq mRNA;Acc:NM_001127439]	10	13263392	13268054	protein_coding	NCBI gene	PLIN1		415487
ENSGALG00000033278	1.27452	0.0692949	7.13821	0.00754586	0.259068	NLRC3	NLR family CARD domain containing 3 [Source:NCBI gene;Acc:416673]	14	13150266	13163527	protein_coding	HGNC Symbol	NLRC3	NLRC3	416673
ENSGALG00000054145	0.901276	3.76704	7.13207	0.00757172	0.259068			10	12097214	12107184	protein_coding				NA
ENSGALG00000027961	1.14123	0.676232	7.12854	0.00758666	0.259068			28	1074042	1081172	protein_coding				NA
ENSGALG00000040807	1.1051	4.19701	7.12355	0.00760778	0.259068	DMTN	dematin actin binding protein [Source:HGNC Symbol;Acc:HGNC:3382]	22	1641150	1647926	protein_coding	HGNC Symbol		DMTN	NA
ENSGALG00000015677	0.958535	3.65877	7.12238	0.00761277	0.259068	SUSD1	sushi domain containing 1 [Source:HGNC Symbol;Acc:HGNC:25413]	Z	66362196	66399087	protein_coding	HGNC Symbol		SUSD1	NA
ENSGALG00000054999	-1.09362	8.38929	7.12032	0.00762152	0.259068			23	5128924	5136732	protein_coding				NA
ENSGALG00000045153	1.78543	2.1571	7.11099	0.00766126	0.259682	SHISA3	shisa family member 3 [Source:HGNC Symbol;Acc:HGNC:25159]	4	68245100	68247053	protein_coding	HGNC Symbol		SHISA3	NA
ENSGALG00000027633	2.18557	1.25931	7.09988	0.00770893	0.259682	RASSF9	Ras association domain family member 9 [Source:NCBI gene;Acc:427872]	1	42160804	42190042	protein_coding	HGNC Symbol	RASSF9	RASSF9	427872
ENSGALG00000027786	0.769969	4.8098	7.09236	0.00774133	0.259682	SOCS3	Gallus gallus suppressor of cytokine signaling 3 (SOCS3), mRNA. [Source:RefSeq mRNA;Acc:NM_204600]	18	9837554	9839601	protein_coding	NCBI gene	SOCS3		395299
ENSGALG00000053742	1.23815	0.425088	7.08965	0.00775306	0.259682		GRAM domain-containing protein 3-like [Source:NCBI gene;Acc:101748203]	28	1160094	1165845	protein_coding		LOC101748203		101748203
ENSGALG00000047627	1.52838	4.03389	7.08679	0.00776543	0.259682			16	2082890	2084768	protein_coding				NA
ENSGALG00000006543	-0.846372	5.36817	7.08628	0.00776762	0.259682	PFKL	phosphofructokinase, liver type [Source:HGNC Symbol;Acc:HGNC:8876]	9	4551587	4557627	protein_coding	HGNC Symbol		PFKL	NA
ENSGALG00000053559	0.992509	6.46006	7.07243	0.00782789	0.26098			5	39086055	39089346	lncRNA				NA
ENSGALG00000008727	-1.43665	1.87086	7.05494	0.00790471	0.262821		phospholipase A2 group IVB [Source:NCBI gene;Acc:101749229]	5	25395587	25420105	protein_coding		PLA2G4B		101749229
ENSGALG00000005589	1.10445	2.16674	7.04066	0.00796796	0.264202	SYNGR3	Gallus gallus synaptogyrin 3 (SYNGR3), mRNA. [Source:RefSeq mRNA;Acc:NM_001007834]	14	6572269	6596578	protein_coding	NCBI gene	SYNGR3		416548
ENSGALG00000016803	1.4449	1.82099	7.02171	0.00805272	0.266287	ST6GAL2	Gallus gallus ST6 beta-galactoside alpha-2,6-sialyltransferase 2 (ST6GAL2), mRNA. [Source:RefSeq mRNA;Acc:NM_001167747]	1	136952979	137035946	protein_coding	NCBI gene	ST6GAL2		403122
ENSGALG00000043672	1.08314	5.62378	7.01168	0.00809795	0.266829	STAB1	stabilin 1 [Source:NCBI gene;Acc:415894]	12	1023267	1074387	protein_coding	HGNC Symbol	STAB1	STAB1	415894
ENSGALG00000039120	0.794859	3.60915	7.00383	0.00813353	0.266829	NBEAL2	neurobeachin like 2 [Source:HGNC Symbol;Acc:HGNC:31928]	2	3930912	3957545	protein_coding	HGNC Symbol		NBEAL2	NA
ENSGALG00000035940	-0.719284	4.82378	7.00354	0.00813488	0.266829	SLC2A13	solute carrier family 2 member 13 [Source:HGNC Symbol;Acc:HGNC:15956]	1	15243988	15377569	protein_coding	HGNC Symbol		SLC2A13	NA
ENSGALG00000015779	1.06434	4.22209	6.98395	0.00822437	0.269039	PM20D2	peptidase M20 domain containing 2 [Source:NCBI gene;Acc:421816]	3	75796307	75810677	protein_coding	HGNC Symbol	PM20D2	PM20D2	421816
ENSGALG00000002982	1.34309	1.43178	6.97898	0.00824725	0.269064	SLC2A6	solute carrier family 2 member 6 [Source:NCBI gene;Acc:425954]	17	7235916	7240174	protein_coding	HGNC Symbol	SLC2A6	SLC2A6	425954
ENSGALG00000030291	1.11866	2.47254	6.94831	0.00838984	0.272216	IRF10	interferon regulatory factor 9 [Source:NCBI gene;Acc:395243]	20	10063682	10066572	protein_coding	UniProtKB Gene Name	IRF9		395243
ENSGALG00000040655	1.2624	3.28437	6.92833	0.00848409	0.272216	FAM20A	FAM20A, golgi associated secretory pathway pseudokinase [Source:HGNC Symbol;Acc:HGNC:23015]	18	7870926	7880080	protein_coding	HGNC Symbol		FAM20A	NA
ENSGALG00000002421	1.66756	3.80744	6.92822	0.00848461	0.272216	SELENOU	selenoprotein U [Source:NCBI gene;Acc:423625]	6	5107187	5115923	protein_coding	NCBI gene	SELENOU		423625
ENSGALG00000050162	1.07599	2.24224	6.92733	0.00848881	0.272216			4	14240563	14254371	lncRNA				NA
ENSGALG00000027864	0.781442	5.28654	6.92683	0.00849119	0.272216	NFKBIA	Gallus gallus nuclear factor of kappa light polypeptide gene enhancer in B-cells inhibitor, alpha (NFKBIA), mRNA. [Source:RefSeq mRNA;Acc:NM_001001472]	5	36403465	36406967	protein_coding	NCBI gene	NFKBIA		396093
ENSGALG00000045469	2.51492	2.96014	6.91964	0.00852542	0.272216	BCAN	brevican [Source:NCBI gene;Acc:425976]	25	2658942	2671332	protein_coding	HGNC Symbol	BCAN	BCAN	425976
ENSGALG00000004614	1.36883	3.13292	6.90746	0.00858367	0.272216	NPL	N-acetylneuraminate pyruvate lyase [Source:NCBI gene;Acc:429074]	8	7811903	7821247	protein_coding	HGNC Symbol	NPL	NPL	429074
ENSGALG00000003816	-1.06761	1.94841	6.90736	0.00858419	0.272216	NT5C1A	5'-nucleotidase, cytosolic IA [Source:NCBI gene;Acc:419675]	23	5644988	5652023	protein_coding	HGNC Symbol	NT5C1A	NT5C1A	419675
ENSGALG00000013155	1.51967	1.33461	6.90558	0.0085927	0.272216		poly(rC) binding protein 2 [Source:NCBI gene;Acc:420965]	2	85442153	85618905	protein_coding		PCBP2		420965
ENSGALG00000029027	1.16074	1.20674	6.89638	0.00863707	0.272216	SEPT12	septin 12 [Source:NCBI gene;Acc:416408]	14	13457248	13462102	protein_coding	HGNC Symbol	SEPT12	SEPT12	416408
ENSGALG00000027805	1.34084	1.81225	6.88903	0.00867264	0.272216			10	2800575	2802906	protein_coding				NA
ENSGALG00000007771	0.945062	3.22418	6.88764	0.00867939	0.272216	FAM210B	family with sequence similarity 210 member B [Source:NCBI gene;Acc:428168]	20	12027572	12032765	protein_coding	HGNC Symbol	FAM210B	FAM210B	428168
ENSGALG00000004771	1.08087	4.43823	6.88094	0.00871199	0.272216	C1QB	complement C1q B chain [Source:NCBI gene;Acc:428197]	21	6073556	6075682	protein_coding	HGNC Symbol	C1QB	C1QB	428197
ENSGALG00000048343	1.36592	0.70618	6.87954	0.00871878	0.272216		carboxylesterase 1 like 2 [Source:NCBI gene;Acc:769339]	11	11155098	11177848	protein_coding		CES1L2		769339
ENSGALG00000050893	1.26248	3.54887	6.87505	0.00874071	0.272216	CCR2	C-C motif chemokine receptor 2 [Source:NCBI gene;Acc:420696]	2	42632317	42640047	protein_coding	UniProtKB Gene Name	CCR2		420696
ENSGALG00000008346	1.22884	1.85305	6.85393	0.00884464	0.272216	CASP18	initiator caspase [Source:NCBI gene;Acc:693266]	7	11436085	11444574	protein_coding	NCBI gene	CASP18		693266
ENSGALG00000004436	1.26642	1.79125	6.85179	0.00885526	0.272216	CYP3A4	Gallus gallus cytochrome P450 family 3 subfamily A member 4 (CYP3A4), mRNA. [Source:RefSeq mRNA;Acc:NM_001329508]	14	4288119	4299512	protein_coding	NCBI gene	CYP3A4		416477
ENSGALG00000030407	1.2594	2.9999	6.84666	0.00888073	0.272216	IL6R	Gallus gallus interleukin 6 receptor (IL6R), mRNA. [Source:RefSeq mRNA;Acc:NM_001044675]	25	2927917	2933482	protein_coding	NCBI gene	IL6R		693252
ENSGALG00000003802	-1.00816	3.85539	6.84533	0.00888735	0.272216	OTUD7A	OTU deubiquitinase 7A [Source:NCBI gene;Acc:415380]	10	5926089	5995672	protein_coding	HGNC Symbol	OTUD7A	OTUD7A	415380
ENSGALG00000002113	1.11001	2.70027	6.84499	0.008889	0.272216	LCP2	lymphocyte cytosolic protein 2 [Source:HGNC Symbol;Acc:HGNC:6529]	13	4598169	4629140	protein_coding	HGNC Symbol		LCP2	NA
ENSGALG00000049461	1.16442	5.74091	6.84474	0.00889026	0.272216			16	2283023	2395890	protein_coding				NA
ENSGALG00000013640	1.48125	1.19471	6.84345	0.00889671	0.272216	MBP	myelin basic protein [Source:NCBI gene;Acc:396217]	2	90467903	90576864	protein_coding	NCBI gene	MBP		396217
ENSGALG00000004252	1.05544	1.46138	6.84075	0.00891015	0.272216		Gallus gallus cathepsin L1-like (LOC420160), transcript variant 2, mRNA. [Source:RefSeq mRNA;Acc:NM_001281489]	28	5030693	5034171	protein_coding		LOC420160		420160
ENSGALG00000012872	1.47078	0.704153	6.83568	0.00893548	0.272216		serpin family B member 12 [Source:NCBI gene;Acc:420899]	2	67733489	67745143	protein_coding		SERPINB12		420899
ENSGALG00000010628	0.946533	5.74061	6.83375	0.0089451	0.272216	ACSL1	Gallus gallus acyl-CoA synthetase long chain family member 1 (ACSL1), mRNA. [Source:RefSeq mRNA;Acc:NM_001012578]	4	39432686	39469690	protein_coding	NCBI gene	ACSL1		422547
ENSGALG00000023821	1.40643	2.61932	6.83067	0.00896059	0.272216	DHX58	Gallus gallus DExH-box helicase 58 (DHX58), mRNA. [Source:RefSeq mRNA;Acc:NM_001318408]	27	7642263	7646075	protein_coding	NCBI gene	DHX58		100858653
ENSGALG00000011096	0.888179	4.06655	6.82931	0.0089674	0.272216	ABCB10	ATP binding cassette subfamily B member 10 [Source:HGNC Symbol;Acc:HGNC:41]	3	40129566	40145393	protein_coding	HGNC Symbol		ABCB10	NA
ENSGALG00000009520	1.38717	2.09835	6.82658	0.00898109	0.272216	MARCH1	Gallus gallus membrane associated ring-CH-type finger 1 (MARCH1), mRNA. [Source:RefSeq mRNA;Acc:NM_001286224]	4	23437223	23636944	protein_coding	NCBI gene	MARCH1		422420
ENSGALG00000004833	-0.878934	8.70648	6.82163	0.00900602	0.272216	P3H1	Gallus gallus prolyl 3-hydroxylase 1 (P3H1), mRNA. [Source:RefSeq mRNA;Acc:NM_001001529]	21	6377332	6383361	protein_coding	NCBI gene	P3H1		414142
ENSGALG00000042452	1.41709	1.92054	6.81986	0.00901497	0.272216	DPP4	Gallus gallus dipeptidyl peptidase 4 (DPP4), mRNA. [Source:RefSeq mRNA;Acc:NM_001031255]	7	21138002	21176764	protein_coding	NCBI gene	DPP4		424187
ENSGALG00000030432	0.974937	4.88168	6.7842	0.00919685	0.275812	RASSF2	Gallus gallus Ras association domain family member 2 (RASSF2), mRNA. [Source:RefSeq mRNA;Acc:NM_001030884]	22	559504	571288	protein_coding	NCBI gene	RASSF2		419521
ENSGALG00000043064	2.59233	10.944	6.78403	0.0091977	0.275812	EXFABP	Gallus gallus extracellular fatty acid-binding protein (EXFABP), mRNA. [Source:RefSeq mRNA;Acc:NM_205422]	17	865358	868425	protein_coding	NCBI gene	EXFABP		396393
ENSGALG00000008206	1.22927	0.797203	6.78319	0.00920205	0.275812	TESC	Gallus gallus tescalcin (TESC), mRNA. [Source:RefSeq mRNA;Acc:NM_001080884]	15	11628671	11631426	protein_coding	NCBI gene	TESC		771113
ENSGALG00000012787	-1.05788	6.04271	6.77382	0.00925046	0.276582	BMP6	bone morphogenetic protein 6 [Source:HGNC Symbol;Acc:HGNC:1073]	2	64378425	64463337	protein_coding	HGNC Symbol		BMP6	NA
ENSGALG00000036395	1.22955	1.61125	6.76191	0.00931241	0.277752	IGHVL	Gallus gallus Ig heavy chain Mem5-like (IGHVL), mRNA. [Source:RefSeq mRNA;Acc:NM_001319011]	27	2272709	2649530	protein_coding	NCBI gene	IGHVL		769232
ENSGALG00000004246	1.46289	1.24918	6.75479	0.00934965	0.278181	SLC6A4	Gallus gallus solute carrier family 6 member 4 (SLC6A4), mRNA. [Source:RefSeq mRNA;Acc:NM_213572]	19	6349841	6361974	protein_coding	NCBI gene	SLC6A4		404747
ENSGALG00000005757	0.702908	5.2304	6.74564	0.00939769	0.278745	IRF8	interferon regulatory factor 8 [Source:NCBI gene;Acc:396385]	11	17590414	17597150	protein_coding	NCBI gene	IRF8		396385
ENSGALG00000042321	0.882008	4.45042	6.74247	0.00941442	0.278745	LYN	Gallus gallus LYN proto-oncogene, Src family tyrosine kinase (LYN), mRNA. [Source:RefSeq mRNA;Acc:NM_001006390]	2	111134283	111181422	protein_coding	NCBI gene	LYN		421127
ENSGALG00000052643	1.18435	3.95661	6.7342	0.00945815	0.279135	C15orf48	chromosome 15 open reading frame 48 [Source:HGNC Symbol;Acc:HGNC:29898]	10	11117010	11120725	protein_coding	HGNC Symbol		C15orf48	NA
ENSGALG00000002515	-1.47297	4.60663	6.73131	0.00947348	0.279135	OLFM1	olfactomedin 1 [Source:NCBI gene;Acc:395535]	17	7899618	7927026	protein_coding	NCBI gene	OLFM1		395535
ENSGALG00000047410	0.939775	5.68682	6.71659	0.00955201	0.280769			33	6533009	6537022	lncRNA				NA
ENSGALG00000031062	0.791005	5.38652	6.71195	0.00957689	0.280822	BAG5	Gallus gallus BCL2 associated athanogene 5 (BAG5), mRNA. [Source:RefSeq mRNA;Acc:NM_001031211]	5	50598446	50603397	protein_coding	NCBI gene	BAG5		423482
ENSGALG00000028506	1.01072	3.14038	6.69841	0.00964989	0.2811	NHSL2	NHS like 2 [Source:NCBI gene;Acc:422133]	4	1678056	1695829	protein_coding	HGNC Symbol	NHSL2	NHSL2	422133
ENSGALG00000026153	0.994721	2.72032	6.69551	0.0096656	0.2811	FOXO6	forkhead box O6 [Source:NCBI gene;Acc:100857767]	23	1303681	1319424	protein_coding	HGNC Symbol	FOXO6	FOXO6	100857767
ENSGALG00000010316	-1.06799	3.40158	6.69401	0.00967376	0.2811		Fraser extracellular matrix complex subunit 1 [Source:NCBI gene;Acc:422506]	4	34756078	34919149	protein_coding		FRAS1		422506
ENSGALG00000006757	-1.1516	7.71338	6.69308	0.00967876	0.2811	XYLT1	xylosyltransferase 1 [Source:NCBI gene;Acc:414781]	14	8412741	8686419	protein_coding	HGNC Symbol	XYLT1	XYLT1	414781
ENSGALG00000047383	1.37667	3.02163	6.6808	0.00974569	0.281872	WISP2	WNT1 inducible signaling pathway protein 2 [Source:HGNC Symbol;Acc:HGNC:12770]	20	5341388	5346517	protein_coding	HGNC Symbol		WISP2	NA
ENSGALG00000050112	-0.853017	4.52366	6.67696	0.00976672	0.281872			5	19367356	19391850	protein_coding				NA
ENSGALG00000040136	1.20996	2.06661	6.67548	0.00977483	0.281872	PSTPIP2	proline-serine-threonine phosphatase interacting protein 2 [Source:NCBI gene;Acc:770399]	Z	2160803	2176161	protein_coding	HGNC Symbol	PSTPIP2	PSTPIP2	770399
ENSGALG00000035589	1.29076	0.780108	6.66761	0.00981809	0.282175			19	9178482	9181084	protein_coding				NA
ENSGALG00000008340	1.00859	2.72939	6.66514	0.0098317	0.282175	FES	FES proto-oncogene, tyrosine kinase [Source:NCBI gene;Acc:429374]	10	20534450	20539528	protein_coding	HGNC Symbol	FES	FES	429374
ENSGALG00000027407	1.45915	0.560647	6.64865	0.00992311	0.284128		G protein-coupled receptor 132 [Source:NCBI gene;Acc:100859188]	5	52154934	52170189	protein_coding		GPR132		100859188
ENSGALG00000048671	1.42069	3.89749	6.6443	0.00994734	0.284153		E3 ubiquitin/ISG15 ligase TRIM25-like [Source:NCBI gene;Acc:416147]	13	9077075	9083870	protein_coding		LOC416147		416147
ENSGALG00000008739	0.833706	4.33766	6.62656	0.0100469	0.284609	FAM188A	MINDY lysine 48 deubiquitinase 3 [Source:NCBI gene;Acc:420526]	2	20283219	20330243	protein_coding	UniProtKB Gene Name	MINDY3		420526
ENSGALG00000002840	-1.70859	2.23004	6.62244	0.0100702	0.284609	GRM4	glutamate metabotropic receptor 4 [Source:HGNC Symbol;Acc:HGNC:4596]	26	4440323	4474302	protein_coding	HGNC Symbol		GRM4	NA
ENSGALG00000002260	0.712469	4.48784	6.62129	0.0100767	0.284609	CISH	Gallus gallus cytokine inducible SH2 containing protein (CISH), mRNA. [Source:RefSeq mRNA;Acc:NM_204626]	12	2264031	2268470	protein_coding	NCBI gene	CISH		395335
ENSGALG00000015474	1.05899	2.31018	6.61868	0.0100915	0.284609	CD80	Gallus gallus CD80 molecule (CD80), mRNA. [Source:RefSeq mRNA;Acc:NM_001079739]	1	93674849	93698837	protein_coding	NCBI gene	CD80		768950
ENSGALG00000023296	1.06832	6.22041	6.61799	0.0100954	0.284609	TAL1	Gallus gallus TAL bHLH transcription factor 1, erythroid differentiation factor (TAL1), mRNA. [Source:RefSeq mRNA;Acc:NM_205352]	8	22260965	22269319	protein_coding	NCBI gene	TAL1		396298
ENSGALG00000036747	0.811056	4.45253	6.61653	0.0101036	0.284609	TTC31	tetratricopeptide repeat domain 31 [Source:HGNC Symbol;Acc:HGNC:25759]	4	90938865	90943532	protein_coding	HGNC Symbol		TTC31	NA
ENSGALG00000038494	0.934173	3.44871	6.61131	0.0101333	0.284786	CMIP	c-Maf inducing protein [Source:HGNC Symbol;Acc:HGNC:24319]	11	15556046	15651941	protein_coding	HGNC Symbol		CMIP	NA
ENSGALG00000047211	1.33116	1.72693	6.58009	0.0103126	0.289156			25	152758	153848	protein_coding				NA
ENSGALG00000004028	-1.65282	7.3939	6.57407	0.0103475	0.289468	MATN4	matrilin 4 [Source:HGNC Symbol;Acc:HGNC:6910]	20	5162754	5167745	protein_coding	HGNC Symbol		MATN4	NA
ENSGALG00000016883	0.809761	4.71819	6.5509	0.0104831	0.292589	DOCK9	dedicator of cytokinesis 9 [Source:NCBI gene;Acc:418779]	1	146109887	146227739	protein_coding	HGNC Symbol	DOCK9	DOCK9	418779
ENSGALG00000002786	1.14395	2.0425	6.53329	0.0105874	0.293677	PSTPIP1	proline-serine-threonine phosphatase interacting protein 1 [Source:NCBI gene;Acc:415349]	10	3594815	3641597	protein_coding	HGNC Symbol	PSTPIP1	PSTPIP1	415349
ENSGALG00000004239	1.1435	2.50612	6.53116	0.0106001	0.293677	IFITM5	Gallus gallus interferon induced transmembrane protein 5 (IFITM5), mRNA. [Source:RefSeq mRNA;Acc:NM_001199498]	5	1821594	1823163	protein_coding	NCBI gene	IFITM5		422992
ENSGALG00000003499	0.793917	3.43968	6.52903	0.0106128	0.293677	MAST3	microtubule associated serine/threonine kinase 3 [Source:NCBI gene;Acc:420130]	28	4120115	4138482	protein_coding	HGNC Symbol	MAST3	MAST3	420130
ENSGALG00000028142	1.48525	2.00988	6.52805	0.0106186	0.293677	HACD4	3-hydroxyacyl-CoA dehydratase 4 [Source:NCBI gene;Acc:427232]	Z	34263630	34278183	protein_coding	HGNC Symbol	HACD4	HACD4	427232
ENSGALG00000013177	-0.737039	5.0112	6.51506	0.0106965	0.294505	BCAT1	branched chain amino acid transaminase 1 [Source:NCBI gene;Acc:418193]	1	65359495	65418925	protein_coding	HGNC Symbol	BCAT1	BCAT1	418193
ENSGALG00000019795	1.02266	3.58628	6.51498	0.0106969	0.294505			18	9875037	9878121	lncRNA				NA
ENSGALG00000048236	0.944639	2.42293	6.50964	0.0107291	0.294724			33	6270021	6279764	protein_coding				NA
ENSGALG00000004958	0.903124	3.07007	6.46853	0.0109801	0.30094	BTK	Gallus gallus Bruton tyrosine kinase (BTK), mRNA. [Source:RefSeq mRNA;Acc:NM_204233]	4	2028580	2039548	protein_coding	NCBI gene	BTK		374075
ENSGALG00000039728	1.7567	0.349453	6.45265	0.0110787	0.302958	SHOX2	short stature homeobox 2 [Source:HGNC Symbol;Acc:HGNC:10854]	9	22759713	22763777	protein_coding	HGNC Symbol		SHOX2	NA
ENSGALG00000003039	-0.689795	5.77801	6.43609	0.0111824	0.30511	SRM	spermidine synthase [Source:NCBI gene;Acc:771447]	21	4116739	4124448	protein_coding	HGNC Symbol	SRM	SRM	771447
ENSGALG00000026970	0.860457	8.03099	6.42857	0.0112299	0.305358	IFITM3	Gallus gallus interferon-induced transmembrane protein 3 (IFITM3), mRNA. [Source:RefSeq mRNA;Acc:NM_001350061]	5	1814210	1815550	protein_coding	NCBI gene	IFITM3		770612
ENSGALG00000026995	1.18246	1.45803	6.42586	0.011247	0.305358	RHOG	ras homolog family member G [Source:HGNC Symbol;Acc:HGNC:672]	1	197093201	197097605	protein_coding	HGNC Symbol		RHOG	NA
ENSGALG00000038461	0.924933	3.5871	6.42274	0.0112668	0.305358	FECH	Gallus gallus ferrochelatase (FECH), mRNA. [Source:RefSeq mRNA;Acc:NM_204196]	Z	380895	391872	protein_coding	NCBI gene	FECH		374020
ENSGALG00000040363	0.714722	4.80485	6.40522	0.0113785	0.307701	ABHD4	Gallus gallus abhydrolase domain containing 4 (ABHD4), transcript variant 1, mRNA. [Source:RefSeq mRNA;Acc:NM_001278145]	2	40792849	40822455	protein_coding	NCBI gene	ABHD4		420673
ENSGALG00000011690	-1.00787	5.2328	6.38387	0.0115162	0.30935		chromosome 5 C14orf79 homolog [Source:NCBI gene;Acc:423498]	5	52105547	52113558	protein_coding		C5H14orf79		423498
ENSGALG00000054170	1.40223	1.28316	6.3781	0.0115537	0.30935			4	10989605	10992696	lncRNA				NA
ENSGALG00000001446	1.16103	8.7704	6.37746	0.0115579	0.30935	GSN	Gallus gallus gelsolin (GSN), mRNA. [Source:RefSeq mRNA;Acc:NM_204934]	17	8696510	8723691	protein_coding	NCBI gene	GSN		395774
ENSGALG00000012823	0.823017	4.12539	6.37671	0.0115628	0.30935	TRIM24	tripartite motif containing 24 [Source:HGNC Symbol;Acc:HGNC:11812]	1	56379268	56436811	protein_coding	HGNC Symbol		TRIM24	NA
ENSGALG00000008542	0.88779	6.25441	6.37611	0.0115666	0.30935	ADD3	Gallus gallus adducin 3 (gamma) (ADD3), mRNA. [Source:RefSeq mRNA;Acc:NM_204103]	6	26669740	26768280	protein_coding	NCBI gene	ADD3		373892
ENSGALG00000006425	0.786877	4.68904	6.35977	0.0116737	0.311174	SLC6A6	Gallus gallus solute carrier family 6 member 6 (SLC6A6), mRNA. [Source:RefSeq mRNA;Acc:NM_001030600]	12	11318269	11407020	protein_coding	NCBI gene	SLC6A6		416041
ENSGALG00000029244	0.589776	4.96611	6.3579	0.011686	0.311174	SMAP2	small ArfGAP2 [Source:NCBI gene;Acc:419641]	23	5030789	5043661	protein_coding	NCBI gene	SMAP2		419641
ENSGALG00000000242	1.54046	1.18924	6.31305	0.0119853	0.31841	EBF2	Gallus gallus early B cell factor 2 (EBF2), mRNA. [Source:RefSeq mRNA;Acc:NM_001164536]	22	736997	875384	protein_coding	NCBI gene	EBF2		395176
ENSGALG00000004594	1.19269	9.06471	6.30735	0.0120239	0.31841	Ii	CD74 molecule [Source:NCBI gene;Acc:414741]	13	13851648	13855558	protein_coding	UniProtKB Gene Name	CD74		414741
ENSGALG00000012414	-0.681018	5.3837	6.30553	0.0120362	0.31841	GNPNAT1	glucosamine-phosphate N-acetyltransferase 1 [Source:NCBI gene;Acc:423588]	5	58397792	58403918	protein_coding	HGNC Symbol	GNPNAT1	GNPNAT1	423588
ENSGALG00000046316	1.25505	1.94554	6.29346	0.0121184	0.319198	CFAP97D1	CFAP97 domain containing 1 [Source:HGNC Symbol;Acc:HGNC:37241]	27	5891775	5895085	protein_coding	HGNC Symbol		CFAP97D1	NA
ENSGALG00000012454	1.20922	2.55721	6.29346	0.0121184	0.319198	CYTH4	Gallus gallus cytohesin 4 (CYTH4), mRNA. [Source:RefSeq mRNA;Acc:NM_001012815]	1	51385635	51405059	protein_coding	NCBI gene	CYTH4		418043
ENSGALG00000023510	-0.719548	7.60819	6.28358	0.0121861	0.320287	ERP29	Gallus gallus endoplasmic reticulum protein 29 (ERP29), mRNA. [Source:RefSeq mRNA;Acc:NM_001276324]	15	6557193	6561304	protein_coding	NCBI gene	ERP29		416882
ENSGALG00000047587	1.35383	1.54429	6.27719	0.0122302	0.320753			30	907175	911760	protein_coding				NA
ENSGALG00000007673	-0.676713	6.44471	6.2609	0.0123432	0.323019	LRRC59	Gallus gallus leucine rich repeat containing 59 (LRRC59), mRNA. [Source:RefSeq mRNA;Acc:NM_001012570]	18	10377416	10381845	protein_coding	NCBI gene	LRRC59		422103
ENSGALG00000027747	1.09094	2.83839	6.25693	0.0123708	0.323049	TROJANZ	Gallus gallus phosphotyrosine phosphatase kappa-like-Z (TROJANZ), mRNA. [Source:RefSeq mRNA;Acc:NM_001318459]	Z	9025003	9030333	protein_coding	NCBI gene	TROJANZ		427414
ENSGALG00000026313	0.826032	4.38407	6.25163	0.0124079	0.323322	RND3	Rho family GTPase 3 [Source:NCBI gene;Acc:424312]	7	35008798	35022843	protein_coding	HGNC Symbol	RND3	RND3	424312
ENSGALG00000003527	1.00804	5.31568	6.24139	0.0124799	0.324503	ARRDC2	arrestin domain containing 2 [Source:NCBI gene;Acc:771165]	28	4148246	4156109	protein_coding	HGNC Symbol	ARRDC2	ARRDC2	771165
ENSGALG00000016721	1.29274	1.83783	6.22214	0.0126162	0.327349	PLCXD1	Gallus gallus phosphatidylinositol specific phospholipase C X domain containing 1 (PLCXD1), mRNA. [Source:RefSeq mRNA;Acc:NM_001128637]	1	131370527	131395496	protein_coding	NCBI gene	PLCXD1		418673
ENSGALG00000037065	-0.628808	5.80138	6.21257	0.0126847	0.328425	SC5D	sterol-C5-desaturase [Source:NCBI gene;Acc:100857756]	24	3559479	3564721	protein_coding	HGNC Symbol	SC5D	SC5D	100857756
ENSGALG00000050058	0.678914	4.48548	6.20476	0.0127407	0.329176	REEP1	receptor accessory protein 1 [Source:HGNC Symbol;Acc:HGNC:25786]	4	85498153	85557858	protein_coding	HGNC Symbol		REEP1	NA
ENSGALG00000027232	1.09799	4.23376	6.19646	0.0128006	0.329906	C1QTNF2	Gallus gallus C1q and tumor necrosis factor related protein 2 (C1QTNF2), mRNA. [Source:RefSeq mRNA;Acc:NM_001277702]	13	8559183	8566692	protein_coding	NCBI gene	C1QTNF2		416156
ENSGALG00000043036	0.964556	4.90194	6.19334	0.0128232	0.329906	VASH1	vasohibin 1 [Source:NCBI gene;Acc:423369]	5	39074525	39084657	protein_coding	HGNC Symbol	VASH1	VASH1	423369
ENSGALG00000038355	-0.721645	4.96876	6.18044	0.012917	0.331289	GDF5	Gallus gallus growth differentiation factor 5 (GDF5), mRNA. [Source:RefSeq mRNA;Acc:NM_204338]	20	1255929	1258984	protein_coding	NCBI gene	GDF5		374249
ENSGALG00000016261	0.985747	3.5774	6.17847	0.0129314	0.331289	CYBB	cytochrome b-245 beta chain [Source:NCBI gene;Acc:418581]	1	114457437	114478974	protein_coding	HGNC Symbol	CYBB	CYBB	418581
ENSGALG00000016687	0.968989	2.53834	6.16361	0.0130405	0.333382	P2RY8	P2Y receptor family member 8 [Source:NCBI gene;Acc:418665]	1	130386938	130414561	protein_coding	NCBI gene	P2RY8		418665
ENSGALG00000016893	-0.745496	6.46877	6.15102	0.0131336	0.334597	UGGT2	Gallus gallus UDP-glucose glycoprotein glucosyltransferase 2 (UGGT2), mRNA. [Source:RefSeq mRNA;Acc:NM_001252099]	1	147288623	147367495	protein_coding	NCBI gene	UGGT2		418785
ENSGALG00000041858	-1.46187	1.08181	6.14976	0.013143	0.334597			27	7388618	7391528	protein_coding				NA
ENSGALG00000015122	1.82267	1.15229	6.14191	0.0132015	0.335384	TAF4B	TATA-box binding protein associated factor 4b [Source:NCBI gene;Acc:421086]	2	104150943	104221821	protein_coding	HGNC Symbol	TAF4B	TAF4B	421086
ENSGALG00000004610	0.855571	3.61117	6.13668	0.0132405	0.335675	SH2B3	SH2B adaptor protein 3 [Source:HGNC Symbol;Acc:HGNC:29605]	15	6404746	6415472	protein_coding	HGNC Symbol		SH2B3	NA
ENSGALG00000050065	1.11932	0.707951	6.13296	0.0132684	0.335683	CYSLTR2	cysteinyl leukotriene receptor 2 [Source:NCBI gene;Acc:428071]	1	170225814	170235083	protein_coding	HGNC Symbol	CYSLTR2	CYSLTR2	428071
ENSGALG00000003361	1.22059	1.85596	6.10965	0.0134446	0.339434	TREM-B1	Gallus gallus triggering receptor expressed on myeloid cells B1 (TREM-B1), mRNA. [Source:RefSeq mRNA;Acc:NM_001313684]	26	4741023	4747509	protein_coding	NCBI gene	TREM-B1		768535
ENSGALG00000026884	1.22744	3.74323	6.09036	0.0135922	0.342271		phospholipase A2 inhibitor and LY6/PLAUR domain containing [Source:NCBI gene;Acc:426893]	Z	7161279	7165204	protein_coding		PINLYP		426893
ENSGALG00000000913	-0.827498	7.81815	6.08616	0.0136245	0.342271	CHST6	carbohydrate sulfotransferase 6 [Source:NCBI gene;Acc:770257]	11	19912187	19927726	protein_coding	NCBI gene	CHST6		770257
ENSGALG00000023472	-0.945757	5.44016	6.08398	0.0136413	0.342271		sulfotransferase family cytosolic 2B member 1-like 1 [Source:NCBI gene;Acc:415852]	11	18746744	18748973	protein_coding		SULT2B1L1		415852
ENSGALG00000048091	0.897999	3.82545	6.07548	0.0137071	0.343213		interferon-induced protein 35 [Source:NCBI gene;Acc:420011]	27	7924157	7931121	protein_coding		IFI35		420011
ENSGALG00000010583	-1.07181	9.10019	6.06539	0.0137856	0.34447	VIT	Gallus gallus vitrin (VIT), mRNA. [Source:RefSeq mRNA;Acc:NM_001024580]	3	32259901	32302354	protein_coding	NCBI gene	VIT		421471
ENSGALG00000040759	-0.939103	8.24942	6.05478	0.0138687	0.345838	CPXM1	carboxypeptidase X, M14 family member 1 [Source:NCBI gene;Acc:100858707]	4	91069174	91078804	protein_coding	HGNC Symbol	CPXM1	CPXM1	100858707
ENSGALG00000011551	1.61817	2.69324	6.04649	0.0139339	0.346753	JCHAIN	Gallus gallus joining chain of multimeric IgA and IgM (JCHAIN), mRNA. [Source:RefSeq mRNA;Acc:NM_204263]	4	50012279	50018146	protein_coding	NCBI gene	JCHAIN		374117
ENSGALG00000001392	-0.841511	6.98896	6.04149	0.0139735	0.346975	MMP23B	matrix metallopeptidase 23B [Source:NCBI gene;Acc:419407]	21	2032641	2041878	protein_coding	HGNC Symbol	MMP23B	MMP23B	419407
ENSGALG00000013747	1.075	2.44558	6.03816	0.0139999	0.346975	TAGAP	T cell activation RhoGTPase activating protein [Source:NCBI gene;Acc:421662]	3	52304980	52312768	protein_coding	HGNC Symbol	TAGAP	TAGAP	421662
ENSGALG00000030406	0.717341	4.45373	6.03293	0.0140414	0.347297	CDS2	CDP-diacylglycerol synthase (phosphatidate cytidylyltransferase) 2 [Source:NCBI gene;Acc:419517]	22	459936	478794	protein_coding	HGNC Symbol	CDS2	CDS2	419517
ENSGALG00000047514	1.23679	1.82607	6.02323	0.0141188	0.348503			11	10295447	10323465	protein_coding				NA
ENSGALG00000041101	1.2047	0.883304	6.01859	0.0141559	0.348712	GALNT6	Gallus gallus polypeptide N-acetylgalactosaminyltransferase 6 (GALNT6), mRNA. [Source:RefSeq mRNA;Acc:NM_001031578]	33	5048685	5068444	protein_coding	NCBI gene	GALNT6		429501
ENSGALG00000011872	1.10986	2.20416	6.00711	0.0142484	0.35028			1	49252184	49267900	protein_coding				NA
ENSGALG00000007522	0.760731	3.42064	5.99611	0.0143374	0.351759		ATP binding cassette subfamily C member 3 [Source:NCBI gene;Acc:422099]	18	10138422	10181595	protein_coding		ABCC3		422099
ENSGALG00000033683	-1.80506	6.5102	5.98841	0.0144002	0.352587	PHOSPHO1	phosphoethanolamine/phosphocholine phosphatase [Source:NCBI gene;Acc:395650]	27	6034509	6040276	protein_coding	HGNC Symbol	PHOSPHO1	PHOSPHO1	395650
ENSGALG00000049241	-1.38415	1.05308	5.9634	0.0146058	0.356457			22	80793	89630	protein_coding				NA
ENSGALG00000011511	-0.737312	6.90875	5.96208	0.0146168	0.356457		creatine kinase B [Source:NCBI gene;Acc:396248]	5	50513973	50524885	protein_coding		CKB		396248
ENSGALG00000007300	-1.03132	8.05647	5.94899	0.0147257	0.358395	PYCR1	Gallus gallus pyrroline-5-carboxylate reductase 1 (PYCR1), mRNA. [Source:RefSeq mRNA;Acc:NM_001292071]	18	9970057	9973913	protein_coding	NCBI gene	PYCR1		769203
ENSGALG00000036854	-0.751413	7.10459	5.94268	0.0147785	0.358962	R3HCC1	R3H domain and coiled-coil containing 1 [Source:HGNC Symbol;Acc:HGNC:27329]	22	1387717	1393363	protein_coding	HGNC Symbol		R3HCC1	NA
ENSGALG00000006608	-2.43135	4.99478	5.92879	0.0148955	0.361082		cytosolic 5'-nucleotidase 1A-like [Source:NCBI gene;Acc:770392]	5	14310133	14525237	protein_coding		C5NT1AL		770392
ENSGALG00000039878	0.575752	4.19924	5.92137	0.0149583	0.361884	TFEB	Gallus gallus transcription factor EB (TFEB), mRNA. [Source:RefSeq mRNA;Acc:NM_001030922]	26	4925640	4939940	protein_coding	NCBI gene	TFEB		419922
ENSGALG00000029632	-0.757704	5.35954	5.90466	0.0151009	0.364609	CHST13	carbohydrate sulfotransferase 13 [Source:NCBI gene;Acc:416032]	12	10860472	10880643	protein_coding	HGNC Symbol	CHST13	CHST13	416032
ENSGALG00000028451	0.810792	4.49231	5.89292	0.0152019	0.36632	MT4L	metallothionein 4-like [Source:NCBI gene;Acc:396212]	11	2118766	2120425	protein_coding	NCBI gene	MT4L		396212
ENSGALG00000033932	0.973593	8.46795	5.86494	0.0154454	0.371453	BF1	MHC BF1 class I [Source:NCBI gene;Acc:693260]	16	2565405	2595262	protein_coding	NCBI gene	BF1		693260
ENSGALG00000003123	0.927166	2.86998	5.85762	0.0155097	0.372264	CNTNAP1	contactin associated protein 1 [Source:NCBI gene;Acc:428309]	27	7823872	7832297	protein_coding	HGNC Symbol	CNTNAP1	CNTNAP1	428309
ENSGALG00000027240	1.23811	3.16577	5.849	0.0155859	0.372766	TSPAN13	tetraspanin 13 [Source:NCBI gene;Acc:420595]	2	28543421	28560768	protein_coding	UniProtKB Gene Name	TSPAN13		420595
ENSGALG00000007216	-0.778883	4.4966	5.84832	0.0155919	0.372766	TVP23A	trans-golgi network vesicle protein 23 homolog A [Source:NCBI gene;Acc:771988]	14	9506852	9516852	protein_coding	HGNC Symbol	TVP23A	TVP23A	771988
ENSGALG00000006482	0.897875	3.04649	5.8305	0.0157506	0.375823	FAH	Gallus gallus fumarylacetoacetate hydrolase (FAH), mRNA. [Source:RefSeq mRNA;Acc:NM_001277473]	10	13008297	13019135	protein_coding	NCBI gene	FAH		415482
ENSGALG00000005448	1.80484	1.89931	5.81857	0.0158579	0.37764	MYL3	myosin, light chain 3, alkali; ventricular, skeletal, slow [Source:NCBI gene;Acc:396067]	2	3512686	3549349	protein_coding	HGNC Symbol	MYL3	MYL3	396067
ENSGALG00000009240	0.696712	6.64087	5.80945	0.0159402	0.378861	NFE2L2	nuclear factor, erythroid 2 like 2 [Source:NCBI gene;Acc:396014]	7	15795206	15819376	protein_coding	HGNC Symbol	NFE2L2	NFE2L2	396014
ENSGALG00000046794	1.31856	1.58875	5.79756	0.0160484	0.380688			16	2397112	2437757	protein_coding				NA
ENSGALG00000015568	1.5344	1.5449	5.79278	0.0160921	0.380982	SH3TC1	SH3 domain and tetratricopeptide repeats 1 [Source:NCBI gene;Acc:422867]	4	80793977	80825261	protein_coding	HGNC Symbol	SH3TC1	SH3TC1	422867
ENSGALG00000007045	1.21121	1.69185	5.78349	0.0161774	0.381803	ADGRA1	adhesion G protein-coupled receptor A1 [Source:HGNC Symbol;Acc:HGNC:13838]	6	22597002	22847758	protein_coding	HGNC Symbol		ADGRA1	NA
ENSGALG00000002223	-2.47113	2.29817	5.78217	0.0161895	0.381803	LHX9	Gallus gallus LIM homeobox 9 (LHX9), mRNA. [Source:RefSeq mRNA;Acc:NM_205426]	8	2669865	2680557	protein_coding	NCBI gene	LHX9		396397
ENSGALG00000033428	0.916076	4.59899	5.76626	0.0163367	0.38453	CA13	carbonic anhydrase 13 [Source:NCBI gene;Acc:100858989]	2	122624567	122638462	protein_coding	HGNC Symbol	CA13	CA13	100858989
ENSGALG00000025886	1.29175	1.60049	5.74847	0.0165031	0.387695	SUSD3	sushi domain containing 3 [Source:NCBI gene;Acc:415988]	12	7057412	7082243	protein_coding	HGNC Symbol	SUSD3	SUSD3	415988
ENSGALG00000038399	1.62826	1.16126	5.74295	0.0165549	0.388163	PLEKHA6	pleckstrin homology domain containing A6 [Source:HGNC Symbol;Acc:HGNC:17053]	26	1736524	1776457	protein_coding	HGNC Symbol		PLEKHA6	NA
ENSGALG00000042215	0.767918	3.3572	5.73662	0.0166147	0.388816	FAAP100	FA core complex associated protein 100 [Source:HGNC Symbol;Acc:HGNC:26171]	18	9174889	9180847	protein_coding	HGNC Symbol		FAAP100	NA
ENSGALG00000039811	0.907166	2.68357	5.72938	0.0166834	0.389033	NIPA1	non imprinted in Prader-Willi/Angelman syndrome 1 [Source:NCBI gene;Acc:418681]	1	131761291	131775917	protein_coding	HGNC Symbol	NIPA1	NIPA1	418681
ENSGALG00000042587	0.986936	3.76396	5.7289	0.0166879	0.389033		uncharacterized LOC100857928 [Source:NCBI gene;Acc:100857928]	13	17569480	17581193	lncRNA		LOC100857928		100857928
ENSGALG00000027056	0.96376	2.90221	5.72394	0.0167351	0.389096		electron transfer flavoprotein beta subunit lysine methyltransferase [Source:NCBI gene;Acc:418138]	1	59404622	59411011	protein_coding		ETFBKMT		418138
ENSGALG00000013916	-0.656872	5.65538	5.7219	0.0167546	0.389096	HYPK	Gallus gallus huntingtin interacting protein K (HYPK), mRNA. [Source:RefSeq mRNA;Acc:NM_001277654]	10	20562187	20563224	protein_coding	NCBI gene	HYPK		770307
ENSGALG00000008947	1.06023	1.75575	5.71003	0.0168682	0.389985	PAK5	p21 (RAC1) activated kinase 5 [Source:NCBI gene;Acc:416734]	3	13939800	14041253	protein_coding	HGNC Symbol	PAK5	PAK5	416734
ENSGALG00000035206	-0.740755	7.63951	5.70899	0.0168783	0.389985		canopy FGF signaling regulator 2 [Source:NCBI gene;Acc:100858933]	33	6953700	6955539	protein_coding		CNPY2		100858933
ENSGALG00000010595	1.12444	1.51448	5.70787	0.016889	0.389985	GPR65	G protein-coupled receptor 65 [Source:NCBI gene;Acc:423395]	5	43100745	43106712	protein_coding	HGNC Symbol	GPR65	GPR65	423395
ENSGALG00000051101	1.35173	1.44166	5.69237	0.0170388	0.392699			23	5959344	6092916	protein_coding				NA
ENSGALG00000034213	0.938421	3.57328	5.68409	0.0171194	0.393811	TNFRSF1B	Gallus gallus TNF receptor superfamily member 1B (TNFRSF1B), mRNA. [Source:RefSeq mRNA;Acc:NM_204439]	21	5453941	5467117	protein_coding	NCBI gene	TNFRSF1B		395083
ENSGALG00000033758	1.44063	1.52156	5.65585	0.0173972	0.399447			1	119638154	119650880	lncRNA				NA
ENSGALG00000017077	0.791193	4.61755	5.65193	0.0174362	0.399587	HSPH1	Gallus gallus heat shock protein family H (Hsp110) member 1 (HSPH1), mRNA. [Source:RefSeq mRNA;Acc:NM_001159698]	1	176342901	176364943	protein_coding	NCBI gene	HSPH1		418917
ENSGALG00000000402	-0.963592	8.91389	5.64326	0.0175226	0.400814	LOXL2	Gallus gallus lysyl oxidase like 2 (LOXL2), mRNA. [Source:RefSeq mRNA;Acc:NM_001305168]	22	1351044	1386815	protein_coding	NCBI gene	LOXL2		419533
ENSGALG00000011325	-0.554141	5.28249	5.63189	0.0176366	0.402663	NDUFA12	NADH:ubiquinone oxidoreductase subunit A12 [Source:HGNC Symbol;Acc:HGNC:23987]	1	45339203	45346941	protein_coding	HGNC Symbol		NDUFA12	NA
ENSGALG00000030397	1.26536	3.8771	5.61998	0.0177568	0.404306	TRIM27.1	tripartite motif containing 27.1 [Source:NCBI gene;Acc:417042]	16	2513936	2518556	protein_coding	NCBI gene	TRIM27.1		417042
ENSGALG00000013372	1.14807	0.597032	5.61819	0.017775	0.404306	IL7R	interleukin 7 receptor [Source:NCBI gene;Acc:426054]	Z	10886978	10900701	protein_coding	NCBI gene	IL7R		426054
ENSGALG00000000868	-0.647552	5.21202	5.60954	0.017863	0.40483	RNF121	ring finger protein 121 [Source:NCBI gene;Acc:419092]	1	195591204	195602075	protein_coding	HGNC Symbol	RNF121	RNF121	419092
ENSGALG00000016425	-0.553508	4.36574	5.60938	0.0178646	0.40483	IAH1	Gallus gallus isoamyl acetate hydrolyzing esterase 1 (putative) (IAH1), mRNA. [Source:RefSeq mRNA;Acc:NM_001277729]	3	96209831	96213156	protein_coding	NCBI gene	IAH1		421930
ENSGALG00000038688	-0.943683	4.30309	5.59981	0.0179624	0.406033	ADAMTS17	ADAM metallopeptidase with thrombospondin type 1 motif 17 [Source:NCBI gene;Acc:415515]	10	17545577	17715273	protein_coding	HGNC Symbol	ADAMTS17	ADAMTS17	415515
ENSGALG00000049883	1.15247	1.66002	5.59767	0.0179844	0.406033			33	6324924	6330288	lncRNA				NA
ENSGALG00000017089	1.06912	3.38459	5.55877	0.0183884	0.413721	SLC46A3	Gallus gallus solute carrier family 46 member 3 (SLC46A3), mRNA. [Source:RefSeq mRNA;Acc:NM_001030828]	1	177111041	177124879	protein_coding	NCBI gene	SLC46A3		418924
ENSGALG00000051072	-1.15748	1.21527	5.55833	0.0183929	0.413721			16	912011	976071	protein_coding				NA
ENSGALG00000005849	1.10308	5.23255	5.54713	0.018511	0.415609	PPDPF	Gallus gallus pancreatic progenitor cell differentiation and proliferation factor (PPDPF), mRNA. [Source:RefSeq mRNA;Acc:NM_001197037]	20	9020800	9023108	protein_coding	NCBI gene	PPDPF		419245
ENSGALG00000009509	-1.02228	1.88926	5.53878	0.0185996	0.416829	CALCR	calcitonin receptor [Source:NCBI gene;Acc:428425]	2	23060807	23197789	protein_coding	HGNC Symbol	CALCR	CALCR	428425
ENSGALG00000034358	0.875768	4.70988	5.52732	0.0187217	0.418361			22	5321205	5327645	protein_coding				NA
ENSGALG00000012045	-1.15544	1.91604	5.52592	0.0187367	0.418361			7	27987357	28007534	protein_coding				NA
ENSGALG00000026295	-0.716472	3.17084	5.51189	0.0188876	0.420958	CDR2L	cerebellar degeneration related protein 2 like [Source:NCBI gene;Acc:428685]	18	10593558	10607717	protein_coding	HGNC Symbol	CDR2L	CDR2L	428685
ENSGALG00000043052	1.0684	2.24391	5.50714	0.018939	0.421332	CD1B	Gallus gallus CD1b molecule (CD1B), mRNA. [Source:RefSeq mRNA;Acc:NM_001024582]	16	2662153	2664893	protein_coding	NCBI gene	CD1B		425802
ENSGALG00000013911	0.768883	4.76127	5.49554	0.0190651	0.423363	ZC3HAV1	Gallus gallus zinc finger CCCH-type containing, antiviral 1 (ZC3HAV1), mRNA. [Source:RefSeq mRNA;Acc:NM_001012938]	1	71375201	71400743	protein_coding	NCBI gene	ZC3HAV1		426315
ENSGALG00000012121	-0.780063	7.38482	5.48645	0.0191644	0.424794		reticulocalbin 1 [Source:NCBI gene;Acc:428602]	5	5568465	5575654	protein_coding		RCN1		428602
ENSGALG00000021031	0.909872	5.63461	5.48178	0.0192157	0.425156	ACKR3	Gallus gallus atypical chemokine receptor 3 (ACKR3), mRNA. [Source:RefSeq mRNA;Acc:NM_001083362]	7	5066256	5071201	protein_coding	NCBI gene	ACKR3		428997
ENSGALG00000036005	-0.621998	6.12783	5.46493	0.0194018	0.428291	TIAM2	Gallus gallus T cell lymphoma invasion and metastasis 2 (TIAM2), mRNA. [Source:RefSeq mRNA;Acc:NM_001267535]	3	50592818	50678098	protein_coding	NCBI gene	TIAM2		421648
ENSGALG00000010642	0.549729	4.94289	5.46259	0.0194278	0.428291	IRF2	Gallus gallus interferon regulatory factor 2 (IRF2), mRNA. [Source:RefSeq mRNA;Acc:NM_205196]	4	39520122	39561578	protein_coding	NCBI gene	IRF2		396115
ENSGALG00000006973	1.06024	2.50263	5.45901	0.0194677	0.428395	BLNK	Gallus gallus B cell linker (BLNK), mRNA. [Source:RefSeq mRNA;Acc:NM_204908]	6	22051933	22144236	protein_coding	NCBI gene	BLNK		395733
ENSGALG00000048261	0.916409	3.08853	5.44583	0.0196151	0.430859	HES6	hes family bHLH transcription factor 6 [Source:HGNC Symbol;Acc:HGNC:18254]	9	5640778	5642220	protein_coding	HGNC Symbol		HES6	NA
ENSGALG00000005903	-1.45816	3.17644	5.43011	0.0197925	0.433702	NRIP3	nuclear receptor interacting protein 3 [Source:NCBI gene;Acc:423050]	5	9791730	9802780	protein_coding	HGNC Symbol	NRIP3	NRIP3	423050
ENSGALG00000015240	0.659277	4.68205	5.42805	0.0198158	0.433702			1	85287225	85295598	protein_coding				NA
ENSGALG00000040010	1.74416	2.58636	5.41997	0.0199077	0.433805			6	34545736	34558940	lncRNA				NA
ENSGALG00000017186	0.73084	6.74613	5.41661	0.0199461	0.433805	BIRC2	Gallus gallus baculoviral IAP repeat containing 2 (BIRC2), mRNA. [Source:RefSeq mRNA;Acc:NM_001007822]	1	183926160	183936332	protein_coding	NCBI gene	BIRC2		374012
ENSGALG00000041010	0.592508	4.92611	5.41333	0.0199836	0.433805	WBP1L	WW domain binding protein 1-like [Source:NCBI gene;Acc:423867]	6	24317980	24339647	protein_coding	HGNC Symbol	WBP1L	WBP1L	423867
ENSGALG00000007140	0.80899	5.79676	5.41328	0.0199842	0.433805	NRP1	Gallus gallus neuropilin 1 (NRP1), mRNA. [Source:RefSeq mRNA;Acc:NM_204782]	2	13897935	14004606	protein_coding	NCBI gene	NRP1		395560
ENSGALG00000033170	-0.588848	5.89047	5.41201	0.0199987	0.433805	GMDS	GDP-mannose 4,6-dehydratase [Source:NCBI gene;Acc:420890]	2	66990175	67383301	protein_coding	HGNC Symbol	GMDS	GMDS	420890
ENSGALG00000012462	1.11163	1.14564	5.40607	0.0200668	0.43435	KIF5C	Gallus gallus kinesin family member 5C (KIF5C), mRNA. [Source:RefSeq mRNA;Acc:NM_001293305]	7	34771501	34839047	protein_coding	NCBI gene	KIF5C		408046
ENSGALG00000048104	1.07842	0.937036	5.40277	0.0201048	0.43435			7	18822449	18844131	lncRNA				NA
ENSGALG00000014668	1.52901	0.663525	5.39541	0.0201898	0.43435	MCTP1	multiple C2 and transmembrane domain containing 1 [Source:HGNC Symbol;Acc:HGNC:26183]	Z	57735038	57998974	protein_coding	HGNC Symbol		MCTP1	NA
ENSGALG00000006173	-0.687765	3.49232	5.39387	0.0202076	0.43435	XYLB	xylulokinase [Source:NCBI gene;Acc:420432]	2	6172986	6255970	protein_coding	HGNC Symbol	XYLB	XYLB	420432
ENSGALG00000010798	-0.822726	4.533	5.38985	0.0202543	0.43435	DHCR24	Gallus gallus 24-dehydrocholesterol reductase (DHCR24), mRNA. [Source:RefSeq mRNA;Acc:NM_001031288]	8	25608221	25616427	protein_coding	NCBI gene	DHCR24		424661
ENSGALG00000012442	1.32488	0.963732	5.38687	0.0202888	0.43435	MFNG	MFNG O-fucosylpeptide 3-beta-N-acetylglucosaminyltransferase [Source:NCBI gene;Acc:418042]	1	51255614	51276612	protein_coding	HGNC Symbol	MFNG	MFNG	418042
ENSGALG00000007720	-1.02056	0.450404	5.38617	0.0202969	0.43435	AIFM3	apoptosis inducing factor, mitochondria associated 3 [Source:NCBI gene;Acc:416999]	15	10329429	10349666	protein_coding	HGNC Symbol	AIFM3	AIFM3	416999
ENSGALG00000010326	-1.00182	5.43504	5.3851	0.0203094	0.43435	FLVCR2	feline leukemia virus subgroup C cellular receptor family member 2 [Source:HGNC Symbol;Acc:HGNC:20105]	5	38505542	38536670	protein_coding	HGNC Symbol		FLVCR2	NA
ENSGALG00000005499	1.04792	0.775529	5.37595	0.0204162	0.435321	IL17RD	Gallus gallus interleukin 17 receptor D (IL17RD), mRNA. [Source:RefSeq mRNA;Acc:NM_204515]	12	8950452	8989422	protein_coding	NCBI gene	IL17RD		395186
ENSGALG00000010836	0.9809	3.52596	5.37508	0.0204264	0.435321	AHR	aryl hydrocarbon receptor [Source:NCBI gene;Acc:373907]	2	28740786	28814243	protein_coding	NCBI gene	AHR		373907
ENSGALG00000014684	0.749176	5.59908	5.37123	0.0204715	0.435398	ERAP1	endoplasmic reticulum aminopeptidase 1 [Source:NCBI gene;Acc:427122]	Z	57207629	57222063	protein_coding	HGNC Symbol	ERAP1	ERAP1	427122
ENSGALG00000016262	1.72994	1.34137	5.36868	0.0205015	0.435398	XK	Gallus gallus X-linked Kx blood group (XK), mRNA. [Source:RefSeq mRNA;Acc:NM_001034822]	1	114494391	114509421	protein_coding	NCBI gene	XK		427991
ENSGALG00000021443	-2.74553	6.14052	5.36507	0.020544	0.43554	PANX3	pannexin 3 [Source:NCBI gene;Acc:768736]	24	334541	338653	protein_coding	HGNC Symbol	PANX3	PANX3	768736
ENSGALG00000005078	0.885167	2.70283	5.34657	0.0207631	0.43942	NUP210	nucleoporin 210 [Source:HGNC Symbol;Acc:HGNC:30052]	12	6021285	6080368	protein_coding	HGNC Symbol		NUP210	NA
ENSGALG00000040426	0.901858	7.07453	5.3398	0.0208439	0.43952	CREG1	Gallus gallus cellular repressor of E1A stimulated genes 1 (CREG1), mRNA. [Source:RefSeq mRNA;Acc:NM_001305064]	1	93005542	93010409	protein_coding	UniProtKB Gene Name	CREG1		768680
ENSGALG00000014730	1.15838	1.56297	5.33746	0.0208719	0.43952	ELOVL7	ELOVL fatty acid elongase 7 [Source:NCBI gene;Acc:431579]	Z	18876427	18908652	protein_coding	NCBI gene	ELOVL7		431579
ENSGALG00000001604	-0.701749	4.21452	5.3371	0.0208762	0.43952	GLB1L2	galactosidase beta 1 like 2 [Source:NCBI gene;Acc:428238]	24	2597820	2619876	protein_coding	HGNC Symbol	GLB1L2	GLB1L2	428238
ENSGALG00000012190	-1.1693	2.29233	5.32702	0.0209973	0.441156	TMEM163	transmembrane protein 163 [Source:NCBI gene;Acc:424287]	7	30340176	30422024	protein_coding	HGNC Symbol	TMEM163	TMEM163	424287
ENSGALG00000023396	-0.589407	5.01926	5.3246	0.0210264	0.441156	ASPHD2	aspartate beta-hydroxylase domain containing 2 [Source:NCBI gene;Acc:425447]	15	7425953	7432354	protein_coding	HGNC Symbol	ASPHD2	ASPHD2	425447
ENSGALG00000026836	-1.0092	9.85684	5.30288	0.0212901	0.445921			23	5117515	5129007	protein_coding				NA
ENSGALG00000028937	-0.561623	4.92098	5.28958	0.0214534	0.448567	TIMM13	translocase of inner mitochondrial membrane 13 [Source:NCBI gene;Acc:100859352]	28	723124	723863	protein_coding	NCBI gene	TIMM13		100859352
ENSGALG00000003349	1.15161	2.79502	5.27072	0.021687	0.451674	PLEKHA2	Gallus gallus pleckstrin homology domain containing A2 (PLEKHA2), mRNA. [Source:RefSeq mRNA;Acc:NM_204698]	22	2719080	2729173	protein_coding	NCBI gene	PLEKHA2		395435
ENSGALG00000039228	0.705	6.80833	5.26869	0.0217123	0.451674	ZFP36L1	Gallus gallus ZFP36 ring finger protein like 1 (ZFP36L1), mRNA. [Source:RefSeq mRNA;Acc:NM_001319031]	5	28553320	28555369	protein_coding	NCBI gene	ZFP36L1		101751828
ENSGALG00000000692	-1.03402	2.35215	5.26861	0.0217133	0.451674	CDK18	cyclin dependent kinase 18 [Source:NCBI gene;Acc:771736]	26	2156870	2171973	protein_coding	HGNC Symbol	CDK18	CDK18	771736
ENSGALG00000035557	-1.10498	5.01259	5.2535	0.0219027	0.454836	BARX1	Gallus gallus BARX homeobox 1 (BARX1), mRNA. [Source:RefSeq mRNA;Acc:NM_204193]	12	6536825	6539305	protein_coding	NCBI gene	BARX1		374017
ENSGALG00000006756	0.913944	5.48073	5.2432	0.0220327	0.456757		bactericidal permeability increasing protein [Source:NCBI gene;Acc:419293]	20	10341499	10348637	protein_coding		BPI		419293
ENSGALG00000000891	-0.639471	4.14783	5.2297	0.0222044	0.459533	NSUN5	NOP2/Sun RNA methyltransferase family member 5 [Source:NCBI gene;Acc:417462]	19	500330	504124	protein_coding	HGNC Symbol	NSUN5	NSUN5	417462
ENSGALG00000008518	1.03652	3.10957	5.22021	0.0223259	0.460705		glutamine synthetase-like [Source:NCBI gene;Acc:417253]	17	2287820	2308533	protein_coding		GSL		417253
ENSGALG00000032161	-0.973073	4.37345	5.21936	0.0223367	0.460705	SCUBE2	signal peptide, CUB domain and EGF like domain containing 2 [Source:NCBI gene;Acc:423049]	5	9744885	9778936	protein_coding	HGNC Symbol	SCUBE2	SCUBE2	423049
ENSGALG00000003742	-1.09804	10.7935	5.21283	0.0224208	0.461656	CPAMD8	C3 and PZP like, alpha-2-macroglobulin domain containing 8 [Source:NCBI gene;Acc:420138]	28	4313215	4353604	protein_coding	HGNC Symbol	CPAMD8	CPAMD8	420138
ENSGALG00000016511	-1.00007	6.68932	5.20952	0.0224636	0.461755	ADGRG2	adhesion G protein-coupled receptor G2 [Source:HGNC Symbol;Acc:HGNC:4516]	1	121777765	121819130	protein_coding	HGNC Symbol		ADGRG2	NA
ENSGALG00000030081	0.557944	4.91842	5.20045	0.022581	0.462949	SKAP2	src kinase associated phosphoprotein 2 [Source:NCBI gene;Acc:420629]	2	32392815	32502297	protein_coding	HGNC Symbol	SKAP2	SKAP2	420629
ENSGALG00000016811	0.798547	3.64322	5.19863	0.0226047	0.462949	SEPT10	septin 10 [Source:NCBI gene;Acc:418732]	1	138171329	138198192	protein_coding	HGNC Symbol	SEPT10	SEPT10	418732
ENSGALG00000046823	0.99409	1.95929	5.19624	0.0226358	0.462949	SNX22	sorting nexin 22 [Source:HGNC Symbol;Acc:HGNC:16315]	10	1763961	1765497	protein_coding	HGNC Symbol		SNX22	NA
ENSGALG00000032145	-0.55436	5.57833	5.18539	0.0227776	0.464954	B4GALT7	beta-1,4-galactosyltransferase 7 [Source:NCBI gene;Acc:416359]	13	10815875	10817473	protein_coding	NCBI gene	B4GALT7		416359
ENSGALG00000047864	0.953668	2.56484	5.1829	0.0228102	0.464954			5	256620	258240	protein_coding				NA
ENSGALG00000043209	-1.22505	1.85461	5.17979	0.0228511	0.465009	ADGRB2	adhesion G protein-coupled receptor B2 [Source:HGNC Symbol;Acc:HGNC:944]	23	5139803	5162948	protein_coding	HGNC Symbol		ADGRB2	NA
ENSGALG00000037050	0.746669	6.06922	5.17499	0.0229143	0.465515	FABP3	fatty acid binding protein 3 [Source:HGNC Symbol;Acc:HGNC:3557]	23	703621	707046	protein_coding	HGNC Symbol		FABP3	NA
ENSGALG00000003162	0.649338	4.64974	5.16506	0.0230457	0.466764		reticulophagy regulator family member 3 [Source:NCBI gene;Acc:772215]	27	7795407	7801973	protein_coding		RETREG3		772215
ENSGALG00000033507	0.884225	2.60107	5.16455	0.0230524	0.466764	PLCG2	phospholipase C gamma 2 [Source:NCBI gene;Acc:415805]	11	15678088	15728004	protein_coding	HGNC Symbol	PLCG2	PLCG2	415805
ENSGALG00000042708	-0.937079	1.96606	5.14868	0.0232641	0.468541			16	850033	852546	protein_coding				NA
ENSGALG00000048687	0.870607	4.7577	5.14639	0.0232948	0.468541		tetratricopeptide repeat domain 38 [Source:NCBI gene;Acc:426193]	1	71309056	71360005	protein_coding		TTC38		426193
ENSGALG00000035679	-0.875357	3.05238	5.14457	0.0233192	0.468541	LMO1	LIM domain only 1 (rhombotin 1) [Source:NCBI gene;Acc:100858792]	5	10352793	10399602	protein_coding	HGNC Symbol	LMO1	LMO1	100858792
ENSGALG00000003597	0.755723	6.35922	5.1436	0.0233322	0.468541	AK2	adenylate kinase 2 [Source:NCBI gene;Acc:428227]	23	5470579	5477371	protein_coding	HGNC Symbol	AK2	AK2	428227
ENSGALG00000012577	0.970219	1.20682	5.14116	0.023365	0.468541	FRMD3	FERM domain containing 3 [Source:NCBI gene;Acc:427452]	Z	39821677	39963817	protein_coding	HGNC Symbol	FRMD3	FRMD3	427452
ENSGALG00000034500	1.50523	2.16307	5.1407	0.0233712	0.468541	CIDEA	cell death-inducing DFFA-like effector a [Source:HGNC Symbol;Acc:HGNC:1976]	2	97261548	97270754	protein_coding	HGNC Symbol		CIDEA	NA
ENSGALG00000032750	-0.94418	3.8828	5.13485	0.0234502	0.468764	CELSR2	cadherin EGF LAG seven-pass G-type receptor 2 [Source:HGNC Symbol;Acc:HGNC:3231]	26	1165982	1185894	protein_coding	HGNC Symbol		CELSR2	NA
ENSGALG00000033002	-0.691166	5.72327	5.12851	0.0235359	0.468764	SLC7A3	solute carrier family 7 member 3 [Source:NCBI gene;Acc:422213]	4	2420962	2435623	protein_coding	HGNC Symbol	SLC7A3	SLC7A3	422213
ENSGALG00000014236	1.11749	1.69355	5.12722	0.0235535	0.468764	ATP8A1	ATPase phospholipid transporting 8A1 [Source:NCBI gene;Acc:422776]	4	68148034	68237929	protein_coding	HGNC Symbol	ATP8A1	ATP8A1	422776
ENSGALG00000042730	-0.690627	7.50878	5.12098	0.0236383	0.468764	STT3A	STT3A, catalytic subunit of the oligosaccharyltransferase complex [Source:NCBI gene;Acc:100857165]	24	409708	417284	protein_coding	NCBI gene	STT3A		100857165
ENSGALG00000039320	1.04068	1.67893	5.11994	0.0236524	0.468764	ADGRF5	adhesion G protein-coupled receptor F5 [Source:NCBI gene;Acc:101750527]	3	109877939	109899864	protein_coding	HGNC Symbol	ADGRF5	ADGRF5	101750527
ENSGALG00000011715	0.83321	8.92405	5.11926	0.0236617	0.468764			5	53057972	53060373	pseudogene				NA
ENSGALG00000041907	0.987757	1.15239	5.11724	0.0236893	0.468764	CDK5R1	cyclin dependent kinase 5 regulatory subunit 1 [Source:NCBI gene;Acc:107055275]	27	3889864	3890766	protein_coding	HGNC Symbol	CDK5R1	CDK5R1	107055275
ENSGALG00000006723	-0.751924	5.78954	5.11715	0.0236905	0.468764		isopentenyl-diphosphate delta isomerase 1 [Source:NCBI gene;Acc:420459]	2	10454430	10459537	protein_coding		IDI1		420459
ENSGALG00000002632	0.746518	3.81953	5.111	0.0237746	0.469665	CALCRL	calcitonin receptor like receptor [Source:NCBI gene;Acc:423990]	7	1118003	1183599	protein_coding	NCBI gene	CALCRL		423990
ENSGALG00000048849	-0.789041	5.81786	5.08349	0.0241547	0.474764			6	32711739	32779111	protein_coding				NA
ENSGALG00000006027	1.04789	2.20662	5.08282	0.0241641	0.474764	TM6SF1	Gallus gallus transmembrane 6 superfamily member 1 (TM6SF1), mRNA. [Source:RefSeq mRNA;Acc:NM_001277461]	10	11664716	11683763	protein_coding	NCBI gene	TM6SF1		415462
ENSGALG00000012481	1.18343	3.41849	5.082	0.0241755	0.474764	TNFAIP6	Gallus gallus TNF alpha induced protein 6 (TNFAIP6), mRNA. [Source:RefSeq mRNA;Acc:NM_001037837]	7	35127799	35141587	protein_coding	NCBI gene	TNFAIP6		424315
ENSGALG00000013606	1.39941	2.96197	5.07771	0.0242353	0.474764	FGL1	Gallus gallus fibrinogen like 1 (FGL1), mRNA. [Source:RefSeq mRNA;Acc:NM_001277819]	4	62853578	62872237	protein_coding	NCBI gene	FGL1		422728
ENSGALG00000034591	0.686788	5.76976	5.07416	0.0242851	0.474764		transmembrane protein 14C [Source:NCBI gene;Acc:420851]	2	62112883	62119192	protein_coding		TMEM14C		420851
ENSGALG00000035194	0.936466	2.12655	5.07343	0.0242953	0.474764	ARHGAP25	Gallus gallus Rho GTPase activating protein 25 (ARHGAP25), mRNA. [Source:RefSeq mRNA;Acc:NM_001030883]	22	437194	453936	protein_coding	NCBI gene	ARHGAP25		419516
ENSGALG00000016224	0.849404	5.25454	5.07129	0.0243253	0.474764	MAOA	Gallus gallus monoamine oxidase A (MAOA), mRNA. [Source:RefSeq mRNA;Acc:NM_001030799]	1	112604059	112660963	protein_coding	NCBI gene	MAOA		418563
ENSGALG00000028225	-0.701359	5.07174	5.06989	0.0243449	0.474764	SLC17A9	solute carrier family 17 member 9 [Source:HGNC Symbol;Acc:HGNC:16192]	20	8441138	8456537	protein_coding	HGNC Symbol		SLC17A9	NA
ENSGALG00000037744	1.15075	0.994842	5.06306	0.024441	0.475018	CACNA1S	cation channel sperm associated 2 [Source:NCBI gene;Acc:395985]	26	260153	289532	protein_coding	HGNC Symbol	CATSPER2	CACNA1S	395985
ENSGALG00000037695	1.62154	2.10075	5.06121	0.0244671	0.475018	OSR2	Gallus gallus odd-skipped related transciption factor 2 (OSR2), mRNA. [Source:RefSeq mRNA;Acc:NM_001170344]	2	127712044	127714882	protein_coding	NCBI gene	OSR2		771523
ENSGALG00000009723	-0.708487	4.01005	5.05885	0.0245005	0.475018	FMN1	Gallus gallus formin 1 (FMN1), mRNA. [Source:RefSeq mRNA;Acc:NM_204423]	5	30598320	30751690	protein_coding	NCBI gene	FMN1		386747
ENSGALG00000046747	-2.51828	2.99706	5.05789	0.0245141	0.475018			5	27919541	27925011	lncRNA				NA
ENSGALG00000008676	-0.778116	8.83079	5.05303	0.024583	0.475596	RRBP1	Gallus gallus ribosome binding protein 1 (RRBP1), mRNA. [Source:RefSeq mRNA;Acc:NM_001257346]	3	15616824	15644373	protein_coding	NCBI gene	RRBP1		396414
ENSGALG00000026284	-0.663247	7.18702	5.04499	0.0246973	0.477049	IKBIP	IKBKB interacting protein [Source:NCBI gene;Acc:417925]	1	46708114	46717148	protein_coding	HGNC Symbol	IKBIP	IKBIP	417925
ENSGALG00000038467	0.598063	4.67265	5.0416	0.0247456	0.477226	SELENOO	Gallus gallus selenoprotein O (SELENOO), mRNA. [Source:RefSeq mRNA;Acc:NM_001115017]	1	20448935	20462470	protein_coding	NCBI gene	SELENOO		417745
ENSGALG00000042589	-0.633253	5.93222	5.02418	0.0249957	0.479578		transmembrane protein 167B [Source:NCBI gene;Acc:771123]	26	1145714	1146845	protein_coding		TMEM167B		771123
ENSGALG00000004106	-0.634913	4.72626	5.02252	0.0250198	0.479578	DHCR7	Gallus gallus 7-dehydrocholesterol reductase (DHCR7), mRNA. [Source:RefSeq mRNA;Acc:NM_001199490]	5	1895074	1901741	protein_coding	NCBI gene	DHCR7		422982
ENSGALG00000029264	-1.46462	2.36029	5.02033	0.0250514	0.479578	PI15	Gallus gallus peptidase inhibitor 15 (PI15), mRNA. [Source:RefSeq mRNA;Acc:NM_204334]	2	118380780	118403137	protein_coding	NCBI gene	PI15		374241
ENSGALG00000023546	0.905381	2.55983	5.0194	0.0250649	0.479578		NLR family, pyrin domain containing 1-like [Source:NCBI gene;Acc:425015]	9	22401775	22412510	protein_coding		NLRP1L		425015
ENSGALG00000010708	-0.673737	4.72311	5.01761	0.0250908	0.479578	ICA1	islet cell autoantigen 1 [Source:NCBI gene;Acc:420581]	2	24954107	25024569	protein_coding	HGNC Symbol	ICA1	ICA1	420581
ENSGALG00000016293	0.799054	4.45946	5.0167	0.025104	0.479578	BMP5	bone morphogenetic protein 5 [Source:NCBI gene;Acc:396053]	3	87360676	87415579	protein_coding	NCBI gene	BMP5		396053
ENSGALG00000002263	0.937082	2.47281	5.01126	0.0251829	0.479757	KLHL6	Gallus gallus kelch like family member 6 (KLHL6), mRNA. [Source:RefSeq mRNA;Acc:NM_001031303]	9	2728404	2746826	protein_coding	NCBI gene	KLHL6		424762
ENSGALG00000007569	0.731315	4.56654	5.01047	0.0251945	0.479757	KBTBD8	kelch repeat and BTB domain containing 8 [Source:NCBI gene;Acc:416085]	12	15014839	15023143	protein_coding	HGNC Symbol	KBTBD8	KBTBD8	416085
ENSGALG00000010540	-1.06652	0.442271	5.0068	0.0252479	0.479757	TTC39A	tetratricopeptide repeat domain 39A [Source:NCBI gene;Acc:424632]	8	24366673	24408000	protein_coding	HGNC Symbol	TTC39A	TTC39A	424632
ENSGALG00000005512	0.681942	5.97573	5.00361	0.0252945	0.479757	KIAA1671	Gallus gallus KIAA1671 (KIAA1671), mRNA. [Source:RefSeq mRNA;Acc:NM_001079738]	15	7244600	7280058	protein_coding	NCBI gene	KIAA1671		768701
ENSGALG00000019325	1.5775	0.956588	4.99657	0.0253975	0.479757			1	49173031	49181295	lncRNA				NA
ENSGALG00000014903	-0.686094	4.54061	4.9919	0.0254662	0.479757	ITGA2	integrin subunit alpha 2 [Source:NCBI gene;Acc:100857227]	Z	15862431	15924311	protein_coding	HGNC Symbol	ITGA2	ITGA2	100857227
ENSGALG00000034898	0.964901	3.57684	4.9918	0.0254677	0.479757	ITPK1	inositol-tetrakisphosphate 1-kinase [Source:NCBI gene;Acc:423421]	5	45101764	45230310	protein_coding	UniProtKB Gene Name	ITPK1		423421
ENSGALG00000047838	-1.21056	1.27996	4.98832	0.025519	0.479757			KZ626836.1	729679	843583	protein_coding				NA
ENSGALG00000006229	0.998382	2.0273	4.98767	0.0255285	0.479757		lymphocyte antigen 9 [Source:NCBI gene;Acc:100857714]	25	2452489	2458591	protein_coding		LY9		100857714
ENSGALG00000010614	1.05322	3.23214	4.98764	0.025529	0.479757	SLC25A4	Gallus gallus solute carrier family 25 member 4 (SLC25A4), mRNA. [Source:RefSeq mRNA;Acc:NM_001006443]	4	39355762	39358582	protein_coding	NCBI gene	SLC25A4		422546
ENSGALG00000039164	-0.580295	4.998	4.98614	0.0255511	0.479757			10	1382052	1406178	protein_coding				NA
ENSGALG00000009693	-0.793553	4.2334	4.98375	0.0255865	0.479757			6	32715646	32724206	protein_coding				NA
ENSGALG00000029502	0.629528	6.06941	4.9781	0.0256702	0.479848	CLIC2	Gallus gallus chloride intracellular channel 2 (CLIC2), mRNA. [Source:RefSeq mRNA;Acc:NM_001031114]	4	1823156	1828005	protein_coding	NCBI gene	CLIC2		422178
ENSGALG00000004930	0.986314	1.84674	4.9781	0.0256702	0.479848	HRH1	histamine receptor H1 [Source:NCBI gene;Acc:100858928]	12	4781954	4783378	protein_coding	HGNC Symbol	HRH1	HRH1	100858928
ENSGALG00000036836	-1.52704	1.34958	4.97488	0.025718	0.480004	SOSTDC1	sclerostin domain containing 1 [Source:NCBI gene;Acc:378800]	2	28399735	28403638	protein_coding	NCBI gene	SOSTDC1		378800
ENSGALG00000013741	1.20841	1.63878	4.96786	0.0258226	0.481218	SYTL3	synaptotagmin like 3 [Source:NCBI gene;Acc:100858462]	3	52171021	52200623	protein_coding	HGNC Symbol	SYTL3	SYTL3	100858462
ENSGALG00000054784	-0.621534	5.53736	4.96082	0.0259279	0.482441			7	36200377	36205013	protein_coding				NA
ENSGALG00000041121	0.808053	3.82246	4.95269	0.0260501	0.483477	SLIT2	Gallus gallus slit homolog 2 (Drosophila) (SLIT2), mRNA. [Source:RefSeq mRNA;Acc:NM_001267075]	4	74981753	75225786	protein_coding	NCBI gene	SLIT2		373967
ENSGALG00000016949	0.854357	6.82543	4.95183	0.026063	0.483477	WBP4	Gallus gallus WW domain binding protein 4 (WBP4), mRNA. [Source:RefSeq mRNA;Acc:NM_001030824]	1	167168760	167191131	protein_coding	NCBI gene	WBP4		418829
ENSGALG00000041182	1.23964	1.13952	4.92749	0.0264326	0.489556		T-box 1 [Source:NCBI gene;Acc:771328]	15	1219854	1227550	protein_coding		TBX1		771328
ENSGALG00000004250	-0.840595	6.9403	4.92497	0.0264712	0.489556			5	1794613	1812254	pseudogene				NA
ENSGALG00000006054	0.935137	1.11264	4.91094	0.0266871	0.492316	CALCB	Gallus gallus calcitonin related polypeptide beta (CALCB), transcript variant 3, mRNA. [Source:RefSeq mRNA;Acc:NM_001271965]	5	10769515	10802866	protein_coding	NCBI gene	CALCB		396256
ENSGALG00000008409	0.76921	5.09709	4.91002	0.0267013	0.492316	GSTO1	Gallus gallus glutathione S-transferase omega 1 (GSTO1), mRNA. [Source:RefSeq mRNA;Acc:NM_001277375]	6	25196883	25205695	protein_coding	NCBI gene	GSTO1		423881
ENSGALG00000008439	1.2553	4.91336	4.90554	0.0267708	0.492652	CD36	Gallus gallus CD36 molecule (CD36), mRNA. [Source:RefSeq mRNA;Acc:NM_001030731]	1	11333589	11371413	protein_coding	NCBI gene	CD36		417730
ENSGALG00000007511	0.749317	4.6647	4.90192	0.0268269	0.492652	ITGB2	Gallus gallus integrin subunit beta 2 (ITGB2), mRNA. [Source:RefSeq mRNA;Acc:NM_205251]	7	7177686	7189495	protein_coding	NCBI gene	ITGB2		396181
ENSGALG00000003792	1.01065	2.18137	4.89844	0.0268809	0.492652	FYB	FYN binding protein [Source:NCBI gene;Acc:427448]	Z	12272880	12313334	protein_coding	UniProtKB Gene Name	FYB		427448
ENSGALG00000047792	-0.690833	7.80569	4.8967	0.026908	0.492652	SELENOM	selenoprotein M [Source:HGNC Symbol;Acc:HGNC:30397]	15	10277542	10278627	protein_coding	HGNC Symbol		SELENOM	NA
ENSGALG00000007701	-0.559105	4.96547	4.89436	0.0269445	0.492652	B3GNT7	UDP-GlcNAc:betaGal beta-1,3-N-acetylglucosaminyltransferase 7 [Source:NCBI gene;Acc:424930]	9	15424639	15428284	protein_coding	HGNC Symbol	B3GNT7	B3GNT7	424930
ENSGALG00000003588	-1.36982	1.10438	4.89321	0.0269625	0.492652	IRX5	iroquois homeobox 5 [Source:HGNC Symbol;Acc:HGNC:14361]	11	4181069	4183523	protein_coding	HGNC Symbol		IRX5	NA
ENSGALG00000041685	0.581296	4.05619	4.88889	0.0270301	0.492909	CAPN1	calpain 1 [Source:HGNC Symbol;Acc:HGNC:1476]	33	6580953	6593372	protein_coding	HGNC Symbol		CAPN1	NA
ENSGALG00000015307	-0.875969	7.82883	4.88663	0.0270655	0.492909			1	86150625	86219278	protein_coding				NA
ENSGALG00000031397	0.646946	5.05998	4.88455	0.0270981	0.492909	NT5C3A	Gallus gallus 5'-nucleotidase, cytosolic IIIA (NT5C3A), mRNA. [Source:RefSeq mRNA;Acc:NM_204436]	2	47912833	47937133	protein_coding	NCBI gene	NT5C3A		395080
ENSGALG00000029142	0.612326	4.99546	4.87204	0.0272952	0.494916	ORMDL3	ORMDL sphingolipid biosynthesis regulator 3 [Source:NCBI gene;Acc:426131]	27	7109348	7115931	protein_coding	HGNC Symbol	ORMDL3	ORMDL3	426131
ENSGALG00000014878	0.601359	4.07907	4.86771	0.0273638	0.494916	MAN1A1	mannosidase alpha class 1A member 1 [Source:NCBI gene;Acc:421726]	3	62548908	62691253	protein_coding	HGNC Symbol	MAN1A1	MAN1A1	421726
ENSGALG00000005476	-1.78985	3.24808	4.86226	0.0274503	0.494916	PTH1R	Gallus gallus parathyroid hormone 1 receptor (PTH1R), mRNA. [Source:RefSeq mRNA;Acc:NM_001177575]	2	3652705	3758795	protein_coding	NCBI gene	PTH1R		420401
ENSGALG00000041528	-0.606808	7.17487	4.8619	0.027456	0.494916	LMF2	Gallus gallus lipase maturation factor 2 (LMF2), mRNA. [Source:RefSeq mRNA;Acc:NM_001031572]	1	1284583	1291147	protein_coding	NCBI gene	LMF2		429380
ENSGALG00000038187	-0.61033	3.76563	4.86119	0.0274674	0.494916	SLC35B4	solute carrier family 35 member B4 [Source:NCBI gene;Acc:416698]	1	1976735	1988947	protein_coding	HGNC Symbol	SLC35B4	SLC35B4	416698
ENSGALG00000044155	0.703566	5.31546	4.85841	0.0275116	0.494916	TMEM140	transmembrane protein 140 [Source:NCBI gene;Acc:417940]	1	47922457	47927316	protein_coding	HGNC Symbol	TMEM140	TMEM140	417940
ENSGALG00000002431	1.2631	6.95524	4.85548	0.0275584	0.494916		complement factor H [Source:NCBI gene;Acc:429057]	8	3040540	3073154	protein_coding		CFH		429057
ENSGALG00000036219	0.955301	0.99132	4.8529	0.0275997	0.494916	STK35	serine/threonine kinase 35 [Source:HGNC Symbol;Acc:HGNC:16254]	20	9768420	9783320	protein_coding	HGNC Symbol		STK35	NA
ENSGALG00000025948	-0.946162	2.53503	4.85223	0.0276105	0.494916		Src like adaptor 2 [Source:NCBI gene;Acc:100858750]	20	899945	902370	protein_coding		SLA2		100858750
ENSGALG00000046559	1.0832	1.26054	4.85194	0.0276151	0.494916		programmed cell death 1 [Source:NCBI gene;Acc:424913]	9	15045849	15050281	protein_coding		PDCD1		424913
ENSGALG00000005802	0.656995	4.73325	4.84469	0.0277313	0.496226	FLT4	Gallus gallus fms related tyrosine kinase 4 (FLT4), mRNA. [Source:RefSeq mRNA;Acc:NM_001293093]	13	14053033	14099309	protein_coding	NCBI gene	FLT4		395742
ENSGALG00000030125	0.512778	5.31795	4.84231	0.0277697	0.496226	ANKRD10	Gallus gallus ankyrin repeat domain 10 (ANKRD10), mRNA. [Source:RefSeq mRNA;Acc:NM_001030815]	1	140577901	140612165	protein_coding	NCBI gene	ANKRD10		418760
ENSGALG00000007963	-0.990845	4.29739	4.83735	0.0278497	0.496926	NFATC2	nuclear factor of activated T cells 2 [Source:NCBI gene;Acc:419346]	20	13171132	13253864	protein_coding	HGNC Symbol	NFATC2	NFATC2	419346
ENSGALG00000013468	0.999547	2.49675	4.83434	0.0278984	0.497065	TLR3	toll like receptor 3 [Source:NCBI gene;Acc:422720]	4	61315317	61322880	protein_coding	UniProtKB Gene Name	TLR3		422720
ENSGALG00000023542	-2.13904	5.94421	4.82296	0.0280831	0.499624	ALPL	alkaline phosphatase, biomineralization associated [Source:HGNC Symbol;Acc:HGNC:438]	21	6603424	6609227	protein_coding	HGNC Symbol		ALPL	NA
ENSGALG00000029354	1.04903	1.95152	4.8027	0.0284152	0.504794	GMIP	GEM interacting protein [Source:NCBI gene;Acc:426010]	30	437446	458592	protein_coding	HGNC Symbol	GMIP	GMIP	426010
ENSGALG00000050240	1.14025	0.628787	4.79491	0.0285439	0.505263	TBX21	T-box 21 [Source:NCBI gene;Acc:100858002]	27	6538026	6545277	protein_coding	HGNC Symbol	TBX21	TBX21	100858002
ENSGALG00000015069	-0.589183	5.82096	4.78916	0.0286393	0.505263	B4GALT4	beta-1,4-galactosyltransferase 4 [Source:NCBI gene;Acc:418341]	1	81391656	81407632	protein_coding	HGNC Symbol	B4GALT4	B4GALT4	418341
ENSGALG00000028016	1.24432	0.310699	4.78854	0.0286496	0.505263		eye-globin [Source:NCBI gene;Acc:417972]	1	49166331	49172940	protein_coding		GBE		417972
ENSGALG00000015664	0.638816	6.31524	4.7882	0.0286554	0.505263	ADD1	Gallus gallus adducin 1 (ADD1), mRNA. [Source:RefSeq mRNA;Acc:NM_001079730]	4	82295739	82352947	protein_coding	NCBI gene	ADD1		422882
ENSGALG00000013272	1.16899	1.19537	4.78732	0.0286701	0.505263	PRMT8	protein arginine methyltransferase 8 [Source:NCBI gene;Acc:425989]	1	74873840	74925413	protein_coding	HGNC Symbol	PRMT8	PRMT8	425989
ENSGALG00000017319	-0.520544	5.19468	4.78554	0.0286997	0.505263	MRPL48	mitochondrial ribosomal protein L48 [Source:NCBI gene;Acc:419062]	1	196140371	196150403	protein_coding	NCBI gene	MRPL48		419062
ENSGALG00000037587	1.15588	2.35506	4.78359	0.0287322	0.505263	ENPP3	ectonucleotide pyrophosphatase/phosphodiesterase 3 [Source:NCBI gene;Acc:426928]	3	57331049	57364433	protein_coding	HGNC Symbol	ENPP3	ENPP3	426928
ENSGALG00000044985	0.939762	4.74349	4.7794	0.0288022	0.505455		mitotic spindle positioning [Source:NCBI gene;Acc:420097]	28	2865118	2871277	protein_coding		MISP		420097
ENSGALG00000050267	-0.586125	6.2839	4.77797	0.0288262	0.505455	CALU	calumenin [Source:HGNC Symbol;Acc:HGNC:1458]	1	813323	831335	protein_coding	HGNC Symbol		CALU	NA
ENSGALG00000052326	0.529177	5.31111	4.77139	0.0289365	0.506551			3	38461706	38464567	protein_coding				NA
ENSGALG00000022875	0.960049	6.64792	4.76202	0.0290945	0.506551			2	98074041	98078558	protein_coding				NA
ENSGALG00000050931	-0.871567	3.01651	4.76198	0.029095	0.506551		NAC alpha domain containing [Source:NCBI gene;Acc:420409]	2	4091972	4099771	protein_coding		NACAD		420409
ENSGALG00000009686	0.941149	2.38188	4.76178	0.0290985	0.506551	PPP1R9A	protein phosphatase 1 regulatory subunit 9A [Source:NCBI gene;Acc:420568]	2	23715866	23846194	protein_coding	HGNC Symbol	PPP1R9A	PPP1R9A	420568
ENSGALG00000028284	-0.607392	6.61049	4.75967	0.029134	0.506551	PTX3	pentraxin 3 [Source:HGNC Symbol;Acc:HGNC:9692]	9	22868801	22874363	protein_coding	HGNC Symbol		PTX3	NA
ENSGALG00000038636	0.881553	6.02267	4.75942	0.0291384	0.506551	LAPTM5	lysosomal protein transmembrane 5 [Source:NCBI gene;Acc:419552]	23	380586	395018	protein_coding	HGNC Symbol	LAPTM5	LAPTM5	419552
ENSGALG00000008811	-0.627718	4.23527	4.74253	0.0294258	0.510817	SLC1A4	solute carrier family 1 member 4 [Source:NCBI gene;Acc:769612]	3	10532551	10556800	protein_coding	HGNC Symbol	SLC1A4	SLC1A4	769612
ENSGALG00000043607	-0.546047	4.8908	4.73695	0.0295213	0.511745	CENPX	centromere protein X [Source:NCBI gene;Acc:101751277]	18	5003097	5006173	protein_coding	NCBI gene	CENPX		101751277
ENSGALG00000008753	0.644464	3.95294	4.73285	0.0295918	0.512237	FBXO48	F-box protein 48 [Source:NCBI gene;Acc:421265]	3	11966173	11969604	protein_coding	HGNC Symbol	FBXO48	FBXO48	421265
ENSGALG00000028186	-0.671471	5.71323	4.7271	0.029691	0.513224	RERG	RAS like estrogen regulated growth inhibitor [Source:NCBI gene;Acc:418173]	1	62631477	62735236	protein_coding	HGNC Symbol	RERG	RERG	418173
ENSGALG00000015599	1.16314	0.803715	4.72052	0.0298047	0.514458	SOHO-1	Gallus gallus sensory organ homeobox protein SOHo (SOHO-1), mRNA. [Source:RefSeq mRNA;Acc:NM_205386]	4	81401297	81403526	protein_coding	NCBI gene	SOHO-1		396346
ENSGALG00000047988	0.547345	4.4683	4.71544	0.0298929	0.51525			17	7024057	7027504	protein_coding				NA
ENSGALG00000023725	0.698742	3.627	4.71054	0.0299783	0.515991	IER5	immediate early response 5 [Source:NCBI gene;Acc:101750986]	8	6182039	6182746	protein_coding	HGNC Symbol	IER5	IER5	101750986
ENSGALG00000002577	-0.894739	2.33145	4.70342	0.0301027	0.516782		StAR related lipid transfer domain containing 10 [Source:NCBI gene;Acc:427615]	13	2709040	2714533	protein_coding		STARD10		427615
ENSGALG00000011356	-0.820485	2.94439	4.70305	0.0301092	0.516782			8	29930523	29974805	protein_coding				NA
ENSGALG00000016498	1.19192	2.58011	4.69339	0.0302788	0.518193	MFSD2B	major facilitator superfamily domain containing 2B [Source:HGNC Symbol;Acc:HGNC:37207]	3	104064465	104093730	protein_coding	HGNC Symbol		MFSD2B	NA
ENSGALG00000004956	-0.672105	8.29409	4.69213	0.030301	0.518193	GPI	glucose-6-phosphate isomerase [Source:HGNC Symbol;Acc:HGNC:4458]	11	10964811	10986960	protein_coding	HGNC Symbol		GPI	NA
ENSGALG00000035060	-0.669101	5.49586	4.69111	0.0303191	0.518193	FKBP11	FK506 binding protein 11 [Source:NCBI gene;Acc:107049506]	33	3412284	3412858	protein_coding	HGNC Symbol	FKBP11	FKBP11	107049506
ENSGALG00000029935	-1.29605	0.832547	4.67004	0.0306932	0.523851			2	84402769	84415948	protein_coding				NA
ENSGALG00000017050	-1.09813	1.54284	4.66401	0.0308011	0.524956		SMAD family member 9 [Source:NCBI gene;Acc:395543]	1	173759258	173780357	protein_coding		SMAD9		395543
ENSGALG00000007324	-1.11261	1.04017	4.65508	0.0309618	0.526957	TP63	tumor protein p63 [Source:NCBI gene;Acc:374269]	9	14201848	14296035	protein_coding	HGNC Symbol	TP63	TP63	374269
ENSGALG00000010822	-1.05819	0.888696	4.64908	0.0310703	0.528064	SPATA4	Gallus gallus spermatogenesis associated 4 (SPATA4), mRNA. [Source:RefSeq mRNA;Acc:NM_001031138]	4	44348398	44355142	protein_coding	NCBI gene	SPATA4		422571
ENSGALG00000017065	-0.88611	6.36459	4.63858	0.0312608	0.529227			1	175547844	175573201	protein_coding				NA
ENSGALG00000034078	-0.668948	4.97732	4.6376	0.0312787	0.529227	GLT8D2	glycosyltransferase 8 domain containing 2 [Source:NCBI gene;Acc:418085]	1	54676399	54693423	protein_coding	UniProtKB Gene Name	GLT8D2		418085
ENSGALG00000003433	0.675753	4.22705	4.63428	0.0313393	0.529227	DPEP2	dipeptidase 2 [Source:NCBI gene;Acc:107054267]	11	3459157	3474477	protein_coding	HGNC Symbol	DPEP2	DPEP2	107054267
ENSGALG00000048205	-0.618186	4.77237	4.63363	0.0313511	0.529227		EBP, cholestenol delta-isomerase [Source:NCBI gene;Acc:100857622]	30	304787	306703	protein_coding		EBP		100857622
ENSGALG00000014811	0.62606	5.38082	4.63082	0.0314026	0.529227	SMCHD1	structural maintenance of chromosomes flexible hinge domain containing 1 [Source:NCBI gene;Acc:421057]	2	101090869	101163136	protein_coding	HGNC Symbol	SMCHD1	SMCHD1	421057
ENSGALG00000007867	-0.906336	3.08244	4.6295	0.0314267	0.529227	SLC9A5	solute carrier family 9 member A5 [Source:HGNC Symbol;Acc:HGNC:11078]	11	1334504	1345280	protein_coding	HGNC Symbol		SLC9A5	NA
ENSGALG00000002893	-1.18621	5.9442	4.62861	0.0314431	0.529227	STC2	stanniocalcin 2 [Source:NCBI gene;Acc:416208]	13	9947853	9957394	protein_coding	HGNC Symbol	STC2	STC2	416208
ENSGALG00000010151	-0.560156	5.79263	4.62469	0.0315149	0.529702	CCDC167	coiled-coil domain containing 167 [Source:NCBI gene;Acc:421433]	3	30269956	30278500	protein_coding	NCBI gene	CCDC167		421433
ENSGALG00000051401	0.567622	4.14087	4.61867	0.0316257	0.529874	RASIP1	Ras interacting protein 1 [Source:HGNC Symbol;Acc:HGNC:24716]	22	3612898	3622311	protein_coding	HGNC Symbol		RASIP1	NA
ENSGALG00000051202	-0.84983	2.08836	4.61795	0.0316391	0.529874			1	195622148	195623937	protein_coding				NA
ENSGALG00000002763	-1.14059	11.2462	4.61566	0.0316812	0.529874	FRZB	Gallus gallus frizzled related protein (FRZB), mRNA. [Source:RefSeq mRNA;Acc:NM_204772]	7	2337402	2352802	protein_coding	NCBI gene	FRZB		395545
ENSGALG00000050908	-0.969944	0.35922	4.61469	0.0316993	0.529874			28	534868	553560	lncRNA				NA
ENSGALG00000025796	-0.501014	5.71977	4.61008	0.0317846	0.530553	ADI1	acireductone dioxygenase 1 [Source:NCBI gene;Acc:421918]	3	93689037	93695541	protein_coding	NCBI gene	ADI1		421918
ENSGALG00000007220	0.92034	10.9791	4.60779	0.0318271	0.530553	FTH1	Gallus gallus ferritin heavy chain 1 (FTH1), mRNA. [Source:RefSeq mRNA;Acc:NM_205086]	5	16995951	17000513	protein_coding	NCBI gene	FTH1		395970
ENSGALG00000001845	0.736568	4.08308	4.59961	0.0319793	0.532361	PHTF1	putative homeodomain transcription factor 1 [Source:NCBI gene;Acc:419878]	26	3719029	3730042	protein_coding	HGNC Symbol	PHTF1	PHTF1	419878
ENSGALG00000034344	-0.740665	4.76312	4.59393	0.0320853	0.533396	MTHFD2	Gallus gallus methylenetetrahydrofolate dehydrogenase (NADP+ dependent) 2, methenyltetrahydrofolate cyclohydrolase (MTHFD2), mRNA. [Source:RefSeq mRNA;Acc:NM_001031360]	22	3867465	3874049	protein_coding	NCBI gene	MTHFD2		426126
ENSGALG00000041926	0.582763	6.63545	4.5892	0.032174	0.534141	HEXIM1	hexamethylene bisacetamide inducible 1 [Source:HGNC Symbol;Acc:HGNC:24953]	27	3752626	3757369	protein_coding	HGNC Symbol		HEXIM1	NA
ENSGALG00000049181	-0.513217	5.37185	4.58322	0.0322866	0.534629	CHST14	carbohydrate sulfotransferase 14 [Source:HGNC Symbol;Acc:HGNC:24464]	5	1094932	1096321	protein_coding	HGNC Symbol		CHST14	NA
ENSGALG00000041203	0.913731	1.89888	4.581	0.0323283	0.534629	CRMP1B	Gallus gallus collapsin response mediator protein 1 (CRMP1), mRNA. [Source:RefSeq mRNA;Acc:NM_204495]	4	79205107	79249597	protein_coding	UniProtKB Gene Name	CRMP1		395156
ENSGALG00000009314	0.586273	4.35832	4.57884	0.0323691	0.534629	CACUL1	Gallus gallus CDK2 associated cullin domain 1 (CACUL1), mRNA. [Source:RefSeq mRNA;Acc:NM_001031238]	6	30764722	30804284	protein_coding	NCBI gene	CACUL1		423926
ENSGALG00000038152	-0.556699	4.05278	4.57467	0.0324479	0.534629	ABCC6	Gallus gallus ATP binding cassette subfamily C member 6 (ABCC6), mRNA. [Source:RefSeq mRNA;Acc:NM_001252080]	14	8092682	8116502	protein_coding	NCBI gene	ABCC6		416600
ENSGALG00000011541	0.862403	3.96902	4.57174	0.0325035	0.534629	BIN1	Gallus gallus bridging integrator 1 (BIN1), mRNA. [Source:RefSeq mRNA;Acc:NM_001006524]	7	23682689	23766446	protein_coding	NCBI gene	BIN1		424228
ENSGALG00000012308	-0.583832	5.58295	4.56791	0.0325763	0.534629	MANBA	mannosidase beta [Source:HGNC Symbol;Acc:HGNC:6831]	4	60851437	60898854	protein_coding	HGNC Symbol		MANBA	NA
ENSGALG00000009512	0.932592	7.18298	4.56416	0.0326477	0.534629	TFPI2	tissue factor pathway inhibitor 2 [Source:NCBI gene;Acc:420561]	2	23301645	23311143	protein_coding	HGNC Symbol	TFPI2	TFPI2	420561
ENSGALG00000011623	-0.572613	7.09552	4.56117	0.0327047	0.534629	ADAMTS3	ADAM metallopeptidase with thrombospondin type 1 motif 3 [Source:NCBI gene;Acc:428760]	4	50473922	50604585	protein_coding	HGNC Symbol	ADAMTS3	ADAMTS3	428760
ENSGALG00000014501	1.37093	3.2126	4.56059	0.0327157	0.534629	FGFBP2	fibroblast growth factor binding protein 2 [Source:NCBI gene;Acc:395094]	4	76567092	76569320	protein_coding	NCBI gene	FGFBP2		395094
ENSGALG00000012544	-0.618467	5.27744	4.56031	0.0327212	0.534629			7	36204915	36208072	protein_coding				NA
ENSGALG00000006421	-1.10393	2.98465	4.56007	0.0327258	0.534629	SLC16A12	solute carrier family 16 member 12 [Source:NCBI gene;Acc:423791]	6	20194880	20203208	protein_coding	HGNC Symbol	SLC16A12	SLC16A12	423791
ENSGALG00000001410	-0.988258	2.59873	4.55982	0.0327306	0.534629	SPNS3	sphingolipid transporter 3 (putative) [Source:NCBI gene;Acc:417493]	19	3256399	3279042	protein_coding	HGNC Symbol	SPNS3	SPNS3	417493
ENSGALG00000053700	1.25042	1.5177	4.55688	0.0327868	0.53483			2	35988322	36199426	lncRNA				NA
ENSGALG00000032199	0.652885	4.42109	4.55262	0.0328684	0.535315	FGR	FGR proto-oncogene, Src family tyrosine kinase [Source:NCBI gene;Acc:777583]	23	2209380	2218299	protein_coding	NCBI gene	FGR		777583
ENSGALG00000016558	0.818312	4.57051	4.5451	0.0330131	0.535315	VEGFD	Gallus gallus vascular endothelial growth factor D (VEGFD), mRNA. [Source:RefSeq mRNA;Acc:NM_204568]	1	123415471	123448479	protein_coding	NCBI gene	VEGFD		395255
ENSGALG00000032029	0.540423	4.77155	4.54297	0.0330541	0.535315	SRF	Gallus gallus serum response factor (SRF), mRNA. [Source:RefSeq mRNA;Acc:NM_001252141]	3	4420800	4429440	protein_coding	NCBI gene	SRF		396103
ENSGALG00000010133	1.10822	4.77503	4.54103	0.0330917	0.535315	PTCH2	patched 2 [Source:HGNC Symbol;Acc:HGNC:9586]	8	21151297	21166349	protein_coding	HGNC Symbol		PTCH2	NA
ENSGALG00000016665	-0.614529	6.30977	4.53667	0.033176	0.535315	FDFT1	Gallus gallus farnesyl-diphosphate farnesyltransferase 1 (FDFT1), mRNA. [Source:RefSeq mRNA;Acc:NM_001039294]	3	107359160	107370240	protein_coding	NCBI gene	FDFT1		422038
ENSGALG00000007346	0.714001	5.56198	4.53587	0.0331916	0.535315	JCAD	junctional cadherin 5 associated [Source:NCBI gene;Acc:420476]	2	14902023	14928738	protein_coding	HGNC Symbol	JCAD	JCAD	420476
ENSGALG00000043681	0.975048	1.87346	4.53429	0.0332221	0.535315	DAPP1	Gallus gallus dual adaptor of phosphotyrosine and 3-phosphoinositides (DAPP1), mRNA. [Source:RefSeq mRNA;Acc:NM_001012933]	4	60099126	60121038	protein_coding	NCBI gene	DAPP1		425211
ENSGALG00000052983	-0.749638	4.56868	4.53228	0.0332613	0.535315			33	4661788	4669019	protein_coding				NA
ENSGALG00000003313	0.605044	4.1999	4.53192	0.0332682	0.535315		myotubularin related protein 9-like, pseudogene [Source:NCBI gene;Acc:419652]	23	5295424	5299538	protein_coding		MTMR9LP		419652
ENSGALG00000017272	0.792761	7.00544	4.52865	0.0333319	0.535315	VWF	Gallus gallus von Willebrand factor (VWF), mRNA. [Source:RefSeq mRNA;Acc:NM_001318464]	1	74541146	74683073	protein_coding	NCBI gene	VWF		419031
ENSGALG00000016351	0.509366	5.58507	4.52722	0.0333598	0.535315	ACOT9	Gallus gallus acyl-CoA thioesterase 9 (ACOT9), mRNA. [Source:RefSeq mRNA;Acc:NM_001012823]	1	119754033	119774891	protein_coding	NCBI gene	ACOT9		418600
ENSGALG00000010119	-0.639331	6.57099	4.52636	0.0333764	0.535315	CDKL2	cyclin dependent kinase like 2 [Source:NCBI gene;Acc:428736]	4	34029543	34062799	protein_coding	HGNC Symbol	CDKL2	CDKL2	428736
ENSGALG00000008141	1.60633	1.47392	4.52575	0.0333885	0.535315			4	13903972	13924666	protein_coding				NA
ENSGALG00000002500	-0.576296	5.27679	4.51912	0.033518	0.536101	GMPPB	GDP-mannose pyrophosphorylase B [Source:NCBI gene;Acc:415924]	12	2804081	2807450	protein_coding	NCBI gene	GMPPB		415924
ENSGALG00000004189	0.621634	4.02172	4.51874	0.0335256	0.536101	MAFK	Gallus gallus MAF bZIP transcription factor K (MAFK), mRNA. [Source:RefSeq mRNA;Acc:NM_204756]	14	2999628	3008787	protein_coding	NCBI gene	MAFK		395518
ENSGALG00000014723	0.515014	4.43516	4.50933	0.0337105	0.537944	GABARAPL1	GABA type A receptor associated protein like 1 [Source:NCBI gene;Acc:769118]	1	79147794	79157641	protein_coding	HGNC Symbol	GABARAPL1	GABARAPL1	769118
ENSGALG00000032713	-0.799673	2.06796	4.50838	0.0337293	0.537944	FOXA1	forkhead box A1 [Source:NCBI gene;Acc:101752179]	5	37377807	37382222	protein_coding	HGNC Symbol	FOXA1	FOXA1	101752179
ENSGALG00000042289	-0.669713	6.87354	4.4832	0.0342296	0.544675	SUSD5	sushi domain containing 5 [Source:NCBI gene;Acc:420721]	2	44446651	44489221	protein_coding	HGNC Symbol	SUSD5	SUSD5	420721
ENSGALG00000010470	-1.05713	1.74417	4.48041	0.0342854	0.544675	TCERG1L	transcription elongation regulator 1 like [Source:NCBI gene;Acc:423969]	6	35538901	35604326	protein_coding	HGNC Symbol	TCERG1L	TCERG1L	423969
ENSGALG00000027440	-0.583928	4.22499	4.48041	0.0342856	0.544675	COX20	COX20, cytochrome c oxidase assembly factor [Source:NCBI gene;Acc:421493]	3	34801117	34805212	protein_coding	HGNC Symbol	COX20	COX20	421493
ENSGALG00000026426	0.710111	5.23504	4.4774	0.0343459	0.544922			2	17356029	17357165	pseudogene				NA
ENSGALG00000008681	-0.753173	3.69491	4.46666	0.0345625	0.54764	NSMF	NMDA receptor synaptonuclear signaling and neuronal migration factor [Source:HGNC Symbol;Acc:HGNC:29843]	17	2092280	2126139	protein_coding	HGNC Symbol		NSMF	NA
ENSGALG00000033631	0.667388	3.66433	4.46202	0.0346566	0.54764	MYC	Gallus gallus MYC proto-oncogene, bHLH transcription factor (MYC), mRNA. [Source:RefSeq mRNA;Acc:NM_001030952]	2	139734098	139738744	protein_coding	UniProtKB Gene Name	MYC		420332
ENSGALG00000030025	1.5703	7.20695	4.46188	0.0346593	0.54764	FABP4	fatty acid binding protein 4 [Source:HGNC Symbol;Acc:HGNC:3559]	2	121349992	121353429	protein_coding	HGNC Symbol		FABP4	NA
ENSGALG00000026945	2.48403	2.06421	4.46001	0.0346972	0.54764	CIDEC	Gallus gallus cell death inducing DFFA like effector c (CIDEC), mRNA. [Source:RefSeq mRNA;Acc:NM_001277678]	11	18370500	18371801	protein_coding	NCBI gene	CIDEC		100859733
ENSGALG00000009792	-0.636525	4.21586	4.43864	0.0351342	0.553818		uncharacterized LOC422442 [Source:NCBI gene;Acc:422442]	4	29323991	29326742	protein_coding		LOC422442		422442
ENSGALG00000016357	-0.681517	8.57367	4.42293	0.0354591	0.557971	PRDX4	peroxiredoxin 4 [Source:NCBI gene;Acc:418601]	1	119778665	119787144	protein_coding	HGNC Symbol	PRDX4	PRDX4	418601
ENSGALG00000002816	0.511378	5.43362	4.42091	0.0355011	0.557971	STK10	Gallus gallus serine/threonine kinase 10 (STK10), mRNA. [Source:RefSeq mRNA;Acc:NM_001305209]	13	9525284	9568153	protein_coding	NCBI gene	STK10		416204
ENSGALG00000001603	0.593351	5.32101	4.41848	0.0355517	0.557971	NARF	nuclear prelamin A recognition factor [Source:NCBI gene;Acc:417341]	18	3478570	3492518	protein_coding	HGNC Symbol	NARF	NARF	417341
ENSGALG00000016834	0.898285	3.92728	4.41449	0.035635	0.557971	MCF2L	Gallus gallus MCF.2 cell line derived transforming sequence like (MCF2L), mRNA. [Source:RefSeq mRNA;Acc:NM_001252063]	1	138951176	139094938	protein_coding	NCBI gene	MCF2L		418748
ENSGALG00000012421	1.1195	1.83847	4.41311	0.0356637	0.557971	ARHGAP15	Rho GTPase activating protein 15 [Source:NCBI gene;Acc:424303]	7	32698930	33027332	protein_coding	NCBI gene	ARHGAP15		424303
ENSGALG00000040672	1.06707	6.16359	4.41268	0.0356728	0.557971	IGFBP4	Gallus gallus insulin like growth factor binding protein 4 (IGFBP4), mRNA. [Source:RefSeq mRNA;Acc:NM_204353]	27	7262040	7267335	protein_coding	NCBI gene	IGFBP4		374271
ENSGALG00000005662	0.819989	3.1873	4.40343	0.0358668	0.560208	AMPD3	Gallus gallus adenosine monophosphate deaminase 3 (AMPD3), mRNA. [Source:RefSeq mRNA;Acc:NM_001199588]	5	9179063	9204672	protein_coding	NCBI gene	AMPD3		423041
ENSGALG00000008393	-0.751721	6.20957	4.39977	0.0359438	0.560208	CREB3L1	cAMP responsive element binding protein 3 like 1 [Source:NCBI gene;Acc:100859610]	5	23934630	23975322	protein_coding	HGNC Symbol	CREB3L1	CREB3L1	100859610
ENSGALG00000026902	-0.803692	3.67659	4.39665	0.0360097	0.560208	P2RX6	purinergic receptor P2X 6 [Source:HGNC Symbol;Acc:HGNC:8538]	15	10350984	10356368	protein_coding	HGNC Symbol		P2RX6	NA
ENSGALG00000005553	1.28397	1.1086	4.39444	0.0360564	0.560208	NLGN3	neuroligin 3 [Source:NCBI gene;Acc:770104]	4	2322335	2351352	protein_coding	NCBI gene	NLGN3		770104
ENSGALG00000036751	-0.840318	2.34897	4.39418	0.0360618	0.560208			14	16007197	16010781	protein_coding				NA
ENSGALG00000006402	0.939658	1.57958	4.39233	0.0361009	0.560208	NRROS	negative regulator of reactive oxygen species [Source:NCBI gene;Acc:424857]	9	4855404	4859977	protein_coding	HGNC Symbol	NRROS	NRROS	424857
ENSGALG00000001231	0.605994	3.94531	4.3878	0.0361969	0.560208	SAMHD1	Gallus gallus SAM and HD domain containing deoxynucleoside triphosphate triphosphohydrolase 1 (SAMHD1), mRNA. [Source:RefSeq mRNA;Acc:NM_001030845]	20	630016	655765	protein_coding	NCBI gene	SAMHD1		419125
ENSGALG00000007098	-0.617564	5.98022	4.387	0.036214	0.560208	KIF21A	kinesin family member 21A [Source:NCBI gene;Acc:417692]	1	15477557	15560977	protein_coding	HGNC Symbol	KIF21A	KIF21A	417692
ENSGALG00000002016	-0.587337	5.20311	4.38624	0.03623	0.560208	PRKCD	Gallus gallus protein kinase C delta (PRKCD), mRNA. [Source:RefSeq mRNA;Acc:NM_001006133]	12	1720584	1784240	protein_coding	NCBI gene	PRKCD		415905
ENSGALG00000014978	0.802957	4.58854	4.38214	0.0363174	0.56039	IQGAP2	Gallus gallus IQ motif containing GTPase activating protein 2 (IQGAP2), mRNA. [Source:RefSeq mRNA;Acc:NM_001277778]	Z	23461532	23577608	protein_coding	NCBI gene	IQGAP2		427211
ENSGALG00000011309	0.994672	2.95833	4.3803	0.0363566	0.56039	PLXNC1	plexin C1 [Source:HGNC Symbol;Acc:HGNC:9106]	1	45094960	45161493	protein_coding	HGNC Symbol		PLXNC1	NA
ENSGALG00000034868	0.969278	2.21934	4.3792	0.03638	0.56039	KRT7	Gallus gallus keratin 7 (KRT7), mRNA. [Source:RefSeq mRNA;Acc:NM_204932]	33	5216371	5226040	protein_coding	NCBI gene	KRT7		395772
ENSGALG00000007515	1.28858	6.14398	4.37353	0.0365013	0.561547	SFRP5	secreted frizzled related protein 5 [Source:HGNC Symbol;Acc:HGNC:10779]	6	23251548	23253727	protein_coding	HGNC Symbol		SFRP5	NA
ENSGALG00000006217	-1.29762	1.30286	4.36913	0.0365956	0.562288	S100B	Gallus gallus S100 calcium binding protein B (S100B), mRNA. [Source:RefSeq mRNA;Acc:NM_001302142]	7	6928671	6931688	protein_coding	NCBI gene	S100B		424038
ENSGALG00000009682	-0.944988	1.25557	4.3637	0.0367124	0.563372	VEPH1	ventricular zone expressed PH domain containing 1 [Source:HGNC Symbol;Acc:HGNC:25735]	9	22884604	22895776	protein_coding	HGNC Symbol		VEPH1	NA
ENSGALG00000051765	0.520374	5.76758	4.35816	0.0368321	0.564495			2	130623803	130629152	protein_coding				NA
ENSGALG00000000978	-0.475772	4.99063	4.35362	0.0369304	0.565291	CEP104	centrosomal protein 104 [Source:NCBI gene;Acc:419379]	21	923773	935424	protein_coding	HGNC Symbol	CEP104	CEP104	419379
ENSGALG00000004038	0.76354	4.29311	4.35012	0.0370064	0.565742	ADAL	adenosine deaminase like [Source:HGNC Symbol;Acc:HGNC:31853]	10	6684696	6695463	protein_coding	HGNC Symbol		ADAL	NA
ENSGALG00000002379	-0.516233	5.74953	4.34763	0.0370604	0.565857	MRPS17	Gallus gallus mitochondrial ribosomal protein S17 (MRPS17), mRNA. [Source:RefSeq mRNA;Acc:NM_001198647]	19	4998829	5001580	protein_coding	NCBI gene	MRPS17		417538
ENSGALG00000034821	-0.744013	7.99906	4.33797	0.0372714	0.567715	LMAN1	lectin, mannose binding 1 [Source:NCBI gene;Acc:426849]	Z	943082	962645	protein_coding	HGNC Symbol	LMAN1	LMAN1	426849
ENSGALG00000038710	-0.617524	4.86505	4.33778	0.0372754	0.567715	MANSC1	Gallus gallus MANSC domain containing 1 (MANSC1), mRNA. [Source:RefSeq mRNA;Acc:NM_001031381]	1	71797826	71804003	protein_coding	NCBI gene	MANSC1		426428
ENSGALG00000008465	-1.36602	3.25599	4.33301	0.03738	0.568339	SORCS1	sortilin related VPS10 domain containing receptor 1 [Source:NCBI gene;Acc:423885]	6	26083271	26356014	protein_coding	HGNC Symbol	SORCS1	SORCS1	423885
ENSGALG00000048562	1.14008	0.855411	4.33047	0.037436	0.568339			31	3705574	3707691	protein_coding				NA
ENSGALG00000041577	0.797381	3.50586	4.32954	0.0374565	0.568339	ITGA4	integrin subunit alpha 4 [Source:NCBI gene;Acc:424121]	7	14320204	14351730	protein_coding	HGNC Symbol	ITGA4	ITGA4	424121
ENSGALG00000038637	-0.572105	3.97438	4.32668	0.0375194	0.568373	SHF	Src homology 2 domain containing F [Source:HGNC Symbol;Acc:HGNC:25116]	10	1314077	1328544	protein_coding	HGNC Symbol		SHF	NA
ENSGALG00000009082	-0.642643	6.5987	4.32504	0.0375555	0.568373	COQ8B	Gallus gallus coenzyme Q8B (COQ8B), mRNA. [Source:RefSeq mRNA;Acc:NM_001199413]	3	12555719	12587558	protein_coding	NCBI gene	COQ8B		416745
ENSGALG00000023818	0.650512	4.27493	4.32308	0.0375989	0.568373			27	7654604	7655550	pseudogene				NA
ENSGALG00000009748	-0.637578	6.58509	4.31844	0.0377016	0.569219	ASNS	Gallus gallus asparagine synthetase (glutamine-hydrolyzing) (ASNS), mRNA. [Source:RefSeq mRNA;Acc:NM_001030977]	2	24662430	24676154	protein_coding	NCBI gene	ASNS		420574
ENSGALG00000004227	-0.509988	6.14232	4.31572	0.0377619	0.569423	FAM20B	Gallus gallus FAM20B, glycosaminoglycan xylosylkinase (FAM20B), mRNA. [Source:RefSeq mRNA;Acc:NM_001031268]	8	6632962	6649915	protein_coding	NCBI gene	FAM20B		424427
ENSGALG00000005725	0.839659	6.36247	4.30872	0.0379176	0.570353	CSF1R	Gallus gallus colony stimulating factor 1 receptor (CSF1R), mRNA. [Source:RefSeq mRNA;Acc:NM_001321517]	13	13980059	13997910	protein_coding	NCBI gene	CSF1R		396406
ENSGALG00000003103	1.0953	1.40509	4.3027	0.0380518	0.570353	MST1R	Gallus gallus macrophage stimulating 1 receptor (MST1R), mRNA. [Source:RefSeq mRNA;Acc:NM_001031463]	12	3002525	3009824	protein_coding	NCBI gene	MST1R		427573
ENSGALG00000053601	0.837515	1.99508	4.29763	0.0381655	0.570353	LPXN	leupaxin [Source:NCBI gene;Acc:423129]	5	17046436	17193688	protein_coding	HGNC Symbol	LPXN	LPXN	423129
ENSGALG00000013408	-0.52326	6.65418	4.29524	0.0382192	0.570353	TMF1	TATA element modulatory factor 1 [Source:NCBI gene;Acc:426072]	12	15693136	15706614	protein_coding	HGNC Symbol	TMF1	TMF1	426072
ENSGALG00000006857	0.475336	4.83613	4.29458	0.038234	0.570353	SPATA20	spermatogenesis associated 20 [Source:NCBI gene;Acc:422100]	18	10304635	10313512	protein_coding	HGNC Symbol	SPATA20	SPATA20	422100
ENSGALG00000006644	1.37825	1.31355	4.29448	0.0382364	0.570353		acyl-CoA synthetase long-chain family member 6 [Source:NCBI gene;Acc:416324]	13	17366433	17385594	protein_coding		ACSL6		416324
ENSGALG00000015630	-0.715192	4.71602	4.294	0.0382471	0.570353	EDIL3	EGF like repeats and discoidin domains 3 [Source:NCBI gene;Acc:427326]	Z	62363362	62692551	protein_coding	HGNC Symbol	EDIL3	EDIL3	427326
ENSGALG00000034948	-0.55492	6.29333	4.29325	0.0382639	0.570353	UAP1L1	UDP-N-acetylglucosamine pyrophosphorylase 1 like 1 [Source:NCBI gene;Acc:417295]	17	719281	734578	protein_coding	HGNC Symbol	UAP1L1	UAP1L1	417295
ENSGALG00000049424	0.870254	2.75823	4.29313	0.0382667	0.570353			1	194696833	194698283	lncRNA				NA
ENSGALG00000038278	0.584779	4.37676	4.2891	0.0383574	0.570353	TRIM7.2	Gallus gallus tripartite motif containing 27 (TRIM27), mRNA. [Source:RefSeq mRNA;Acc:NM_001099354]	16	2349021	2458853	protein_coding	UniProtKB Gene Name	TRIM27		425772
ENSGALG00000025764	-0.71185	8.58191	4.28886	0.0383628	0.570353	FKBP10	FK506 binding protein 10 [Source:NCBI gene;Acc:427013]	27	7499025	7504478	protein_coding	HGNC Symbol	FKBP10	FKBP10	427013
ENSGALG00000045511	0.787636	4.50635	4.28784	0.038386	0.570353	PARP9	poly(ADP-ribose) polymerase family member 9 [Source:NCBI gene;Acc:424269]	7	28261411	28270003	protein_coding	HGNC Symbol	PARP9	PARP9	424269
ENSGALG00000021017	1.26415	2.87161	4.28203	0.0385173	0.571209	DUSP15	dual specificity phosphatase 15 [Source:NCBI gene;Acc:419277]	20	10068977	10076375	protein_coding	HGNC Symbol	DUSP15	DUSP15	419277
ENSGALG00000017558	-0.71069	4.88886	4.28114	0.0385375	0.571209		uncharacterized LOC768709 [Source:NCBI gene;Acc:768709]	Z	81801034	81807114	protein_coding		LOC768709		768709
ENSGALG00000006677	-0.681899	7.6447	4.27424	0.0386943	0.572523	P4HA2	prolyl 4-hydroxylase subunit alpha 2 [Source:NCBI gene;Acc:416326]	13	17442199	17465935	protein_coding	HGNC Symbol	P4HA2	P4HA2	416326
ENSGALG00000016580	0.873651	6.45596	4.27163	0.0387538	0.572523	SCARA5	scavenger receptor class A, member 5 (putative) [Source:NCBI gene;Acc:771061]	3	105090968	105109766	protein_coding	HGNC Symbol	SCARA5	SCARA5	771061
ENSGALG00000038292	-0.632799	6.22442	4.27104	0.0387673	0.572523	TMEM258	Gallus gallus transmembrane protein 258 (TMEM258), mRNA. [Source:RefSeq mRNA;Acc:NM_001006464]	5	485844	487737	protein_coding	NCBI gene	TMEM258		422964
ENSGALG00000036300	-0.520212	5.79821	4.261	0.038997	0.575218	SEC61A2	Gallus gallus Sec61 translocon alpha 2 subunit (SEC61A2), mRNA. [Source:RefSeq mRNA;Acc:NM_001321620]	1	6834525	6850141	protein_coding	NCBI gene	SEC61A2		426369
ENSGALG00000013569	-0.672351	7.77675	4.25613	0.039109	0.575999	SEC61B	Sec61 translocon beta subunit [Source:NCBI gene;Acc:420997]	2	89693065	89697358	protein_coding	NCBI gene	SEC61B		420997
ENSGALG00000042645	0.717985	4.32601	4.25458	0.0391447	0.575999	PARD3B	par-3 family cell polarity regulator beta [Source:NCBI gene;Acc:426120]	7	12763689	13129732	protein_coding	HGNC Symbol	PARD3B	PARD3B	426120
ENSGALG00000005206	-0.574994	4.79446	4.25065	0.0392352	0.576634	ACSL3	acyl-CoA synthetase long chain family member 3 [Source:NCBI gene;Acc:424810]	9	8222654	8263172	protein_coding	HGNC Symbol	ACSL3	ACSL3	424810
ENSGALG00000026152	1.05749	5.32959	4.24764	0.0393049	0.576913		guanylate-binding protein 4-like [Source:NCBI gene;Acc:415922]	12	2699650	2704153	protein_coding		GBP4L		415922
ENSGALG00000017302	1.02783	4.08493	4.24574	0.039349	0.576913	SLCO2B1	solute carrier organic anion transporter family member 2B1 [Source:NCBI gene;Acc:419051]	1	195701721	195741913	protein_coding	HGNC Symbol	SLCO2B1	SLCO2B1	419051
ENSGALG00000009740	1.04778	1.69545	4.24027	0.0394759	0.577418	RASGRP1	RAS guanyl releasing protein 1 [Source:HGNC Symbol;Acc:HGNC:9878]	5	30872492	30911992	protein_coding	HGNC Symbol		RASGRP1	NA
ENSGALG00000007254	0.722082	2.71845	4.23891	0.0395074	0.577418	ARHGAP12	Rho GTPase activating protein 12 [Source:HGNC Symbol;Acc:HGNC:16348]	2	14277537	14339863	protein_coding	HGNC Symbol		ARHGAP12	NA
ENSGALG00000001109	-1.03605	2.96552	4.23813	0.0395258	0.577418	GTSF1	gametocyte specific factor 1 [Source:NCBI gene;Acc:771059]	27	3444203	3455470	protein_coding	HGNC Symbol	GTSF1	GTSF1	771059
ENSGALG00000049450	1.54551	3.64981	4.23418	0.0396178	0.57743			15	8214032	8214343	IG_V_gene				NA
ENSGALG00000030808	-0.485194	4.75864	4.23402	0.0396215	0.57743		polymerase (RNA) II (DNA directed) polypeptide J, 13.3kDa [Source:NCBI gene;Acc:107049063]	19	4315220	4316601	protein_coding		POLR2J		107049063
ENSGALG00000039673	-0.537539	6.06648	4.22956	0.0397257	0.578256	GALNS	galactosamine (N-acetyl)-6-sulfatase [Source:HGNC Symbol;Acc:HGNC:4122]	11	18470242	18514508	protein_coding	HGNC Symbol		GALNS	NA
ENSGALG00000053342	0.900624	2.52591	4.22219	0.0398987	0.578698			6	11330254	11333782	lncRNA				NA
ENSGALG00000014103	0.717309	5.66151	4.22144	0.0399162	0.578698	FRYL	FRY like transcription coactivator [Source:NCBI gene;Acc:422765]	4	66298316	66439427	protein_coding	HGNC Symbol	FRYL	FRYL	422765
ENSGALG00000004370	-0.796294	2.34673	4.22108	0.0399248	0.578698	MAP2K6	mitogen-activated protein kinase kinase 6 [Source:NCBI gene;Acc:417445]	18	7978389	8014156	protein_coding	HGNC Symbol	MAP2K6	MAP2K6	417445
ENSGALG00000050515	1.58754	2.66841	4.22017	0.0399463	0.578698			KZ626833.1	112024	112371	IG_V_gene				NA
ENSGALG00000008734	1.24614	0.850022	4.21314	0.0401121	0.580409	PCSK2	proprotein convertase subtilisin/kexin type 2 [Source:NCBI gene;Acc:395136]	3	12111551	12286838	protein_coding	HGNC Symbol	PCSK2	PCSK2	395136
ENSGALG00000000071	-0.57897	3.60707	4.20763	0.0402426	0.581606		DNA damage induced apoptosis suppressor [Source:NCBI gene;Acc:101750305]	1	190327368	190335382	protein_coding		DDIAS		101750305
ENSGALG00000012055	0.923499	3.05087	4.20533	0.0402972	0.581705		anti-Mullerian hormone receptor, type II [Source:NCBI gene;Acc:424261]	7	28122092	28146591	protein_coding		AMHR2		424261
ENSGALG00000012659	-0.684274	8.34019	4.20086	0.0404034	0.582546	CKAP4	cytoskeleton associated protein 4 [Source:NCBI gene;Acc:418073]	1	53903598	53908679	protein_coding	HGNC Symbol	CKAP4	CKAP4	418073
ENSGALG00000040724	-0.68905	7.4346	4.19583	0.0405236	0.583587	AKAP9	Gallus gallus A-kinase anchoring protein 9 (AKAP9), mRNA. [Source:RefSeq mRNA;Acc:NM_207179]	2	22394327	22493500	protein_coding	NCBI gene	AKAP9		395695
ENSGALG00000017229	-1.02952	2.35613	4.19273	0.0405978	0.583594	FAT3	Gallus gallus FAT atypical cadherin 3 (FAT3), mRNA. [Source:RefSeq mRNA;Acc:NM_001111323]	1	187671552	188016984	protein_coding	NCBI gene	FAT3		395167
ENSGALG00000053959	0.912264	0.137497	4.1918	0.0406199	0.583594			KZ626836.1	80021	81692	lncRNA				NA
ENSGALG00000004806	-0.518152	5.02846	4.1816	0.040865	0.586422	EDEM3	ER degradation enhancing alpha-mannosidase like protein 3 [Source:NCBI gene;Acc:424450]	8	8305678	8331735	protein_coding	HGNC Symbol	EDEM3	EDEM3	424450
ENSGALG00000051496	-1.01759	2.08476	4.17784	0.0409558	0.587034			17	2128592	2132632	lncRNA				NA
ENSGALG00000030112	-0.488356	4.42591	4.17186	0.0411007	0.587117			2	113285505	113316802	protein_coding				NA
ENSGALG00000011098	0.475873	4.62947	4.17009	0.0411436	0.587117	TAF5L	TATA-box binding protein associated factor 5 like [Source:NCBI gene;Acc:421538]	3	40162308	40180002	protein_coding	HGNC Symbol	TAF5L	TAF5L	421538
ENSGALG00000016313	0.686861	4.55329	4.16956	0.0411566	0.587117	GCLC	glutamate-cysteine ligase catalytic subunit [Source:NCBI gene;Acc:421894]	3	88184018	88215580	protein_coding	HGNC Symbol	GCLC	GCLC	421894
ENSGALG00000003045	0.700845	4.42677	4.16794	0.0411959	0.587117	E2F1	Gallus gallus E2F transcription factor 1 (E2F1), mRNA. [Source:RefSeq mRNA;Acc:NM_205219]	20	2177137	2180913	protein_coding	NCBI gene	E2F1		396142
ENSGALG00000044466	1.01238	1.27618	4.16639	0.0412337	0.587117		receptor-interacting serine-threonine kinase 3 [Source:NCBI gene;Acc:415708]	11	2644433	2658115	protein_coding		RIPK3		415708
ENSGALG00000053941	-1.26638	3.68497	4.16567	0.0412511	0.587117			17	7706405	7711863	lncRNA				NA
ENSGALG00000010461	0.949869	2.24334	4.16158	0.0413508	0.587567	EBF3	early B cell factor 3 [Source:NCBI gene;Acc:395175]	6	35112704	35230061	protein_coding	HGNC Symbol	EBF3	EBF3	395175
ENSGALG00000023036	-0.976751	1.93382	4.15907	0.0414122	0.587567			Z	81787829	81793027	protein_coding				NA
ENSGALG00000042533	-0.599897	4.82331	4.15817	0.0414342	0.587567			19	632011	693404	protein_coding				NA
ENSGALG00000038512	0.784676	3.59782	4.14815	0.0416801	0.587567	AGTR1	Gallus gallus angiotensin II receptor type 1 (AGTR1), mRNA. [Source:RefSeq mRNA;Acc:NM_205157]	9	12538281	12559258	protein_coding	NCBI gene	AGTR1		396065
ENSGALG00000011294	-0.769528	3.92093	4.14783	0.0416878	0.587567	THRB	Gallus gallus thyroid hormone receptor beta (THRB), transcript variant 2, mRNA. [Source:RefSeq mRNA;Acc:NM_001252221]	2	37209656	37257267	protein_coding	NCBI gene	THRB		396431
ENSGALG00000001463	0.644537	4.21712	4.1464	0.0417231	0.587567	PDIK1L	PDLIM1 interacting kinase 1 like [Source:HGNC Symbol;Acc:HGNC:18981]	23	3357695	3366101	protein_coding	HGNC Symbol		PDIK1L	NA
ENSGALG00000007093	0.463825	5.14709	4.1464	0.0417233	0.587567	CYTH1	cytohesin 1 [Source:NCBI gene;Acc:422085]	18	9776820	9792219	protein_coding	UniProtKB Gene Name	CYTH1		422085
ENSGALG00000010073	-0.683374	8.65171	4.1461	0.0417306	0.587567	DDOST	Gallus gallus dolichyl-diphosphooligosaccharide--protein glycosyltransferase non-catalytic subunit (DDOST), mRNA. [Source:RefSeq mRNA;Acc:NM_001168008]	21	6773167	6778804	protein_coding	UniProtKB Gene Name	DDOST		425542
ENSGALG00000047706	-0.994321	1.30527	4.14293	0.0418089	0.587567			8	11951332	11954052	protein_coding				NA
ENSGALG00000040465	0.710112	6.07955	4.14215	0.0418281	0.587567	ZEB2	Gallus gallus zinc finger E-box binding homeobox 2 (ZEB2), mRNA. [Source:RefSeq mRNA;Acc:NM_001318466]	7	33308256	33416501	protein_coding	NCBI gene	ZEB2		424306
ENSGALG00000000184	1.22071	1.7332	4.14162	0.041841	0.587567	SLC27A6	solute carrier family 27 (fatty acid transporter), member 6 [Source:NCBI gene;Acc:769933]	Z	45721101	45760913	protein_coding	HGNC Symbol	SLC27A6	SLC27A6	769933
ENSGALG00000038374	0.934586	1.9017	4.13939	0.0418963	0.587567	SNX20	Gallus gallus sorting nexin 20 (SNX20), mRNA. [Source:RefSeq mRNA;Acc:NM_001293321]	11	6176432	6187342	protein_coding	NCBI gene	SNX20		415726
ENSGALG00000014798	-1.28855	5.26417	4.13882	0.0419104	0.587567	SERINC5	serine incorporator 5 [Source:NCBI gene;Acc:427175]	Z	21970233	22007388	protein_coding	HGNC Symbol	SERINC5	SERINC5	427175
ENSGALG00000017362	1.00525	2.96182	4.13541	0.0419949	0.588074	HAVCR1	Gallus gallus hepatitis A virus cellular receptor 1 (HAVCR1), transcript variant 1, mRNA. [Source:RefSeq mRNA;Acc:NM_001305578]	13	12143095	12173099	protein_coding	NCBI gene	HAVCR1		416249
ENSGALG00000033338	-0.739006	5.13523	4.13345	0.0420435	0.588078	GPT2	glutamic--pyruvic transaminase [Source:NCBI gene;Acc:415746]	11	7736012	7757979	protein_coding	HGNC Symbol	GPT	GPT2	415746
ENSGALG00000023936	1.0118	1.9126	4.13036	0.0421204	0.588217		C-factor-like [Source:NCBI gene;Acc:771069]	21	2230310	2238408	protein_coding		LOC771069		771069
ENSGALG00000040926	0.934689	1.54746	4.12916	0.0421502	0.588217	SAMSN1	Gallus gallus SAM domain, SH3 domain and nuclear localization signals 1 (SAMSN1), mRNA. [Source:RefSeq mRNA;Acc:NM_001006256]	1	99493728	99545821	protein_coding	NCBI gene	SAMSN1		418470
ENSGALG00000007412	1.00126	2.32582	4.11971	0.0423864	0.590836	MPZL2	Gallus gallus myelin protein zero like 2 (MPZL2), mRNA. [Source:RefSeq mRNA;Acc:NM_001252284]	24	5471930	5477522	protein_coding	NCBI gene	MPZL2		419779
ENSGALG00000044996	0.937058	0.978297	4.11281	0.0425595	0.591912	TMEM71	transmembrane protein 71 [Source:HGNC Symbol;Acc:HGNC:26572]	2	141675678	141686073	protein_coding	HGNC Symbol		TMEM71	NA
ENSGALG00000021627	1.28474	5.90294	4.11083	0.0426094	0.591912			23	4490448	4491440	protein_coding				NA
ENSGALG00000032143	-0.573295	7.1279	4.11083	0.0426095	0.591912	CRISPLD2	cysteine rich secretory protein LCCL domain containing 2 [Source:NCBI gene;Acc:415818]	11	16909051	16934252	protein_coding	HGNC Symbol	CRISPLD2	CRISPLD2	415818
ENSGALG00000049707	1.01616	0.376687	4.1075	0.0426935	0.59194	RF00016	small nucleolar RNA SNORD14 [Source:NCBI gene;Acc:112530278]	24	3106116	3106212	snoRNA	RFAM	LOC112530278		112530278
ENSGALG00000046593	1.23005	1.93783	4.10689	0.0427088	0.59194			5	9241993	9243150	protein_coding				NA
ENSGALG00000050332	-0.609416	6.06976	4.10253	0.042819	0.592249			14	2745676	2753557	protein_coding				NA
ENSGALG00000054297	-0.464834	5.30624	4.10154	0.0428441	0.592249			1	1045168	1071292	protein_coding				NA
ENSGALG00000035803	2.25084	3.9036	4.1002	0.0428781	0.592249	THRSP	Gallus gallus thyroid hormone responsive (THRSP), mRNA. [Source:RefSeq mRNA;Acc:NM_213577]	1	194317270	194318711	protein_coding	UniProtKB Gene Name	THRSP		404755
ENSGALG00000008780	-0.607898	5.19106	4.09832	0.0429257	0.592249	CTBS	chitobiase [Source:NCBI gene;Acc:424535]	8	16940149	16946646	protein_coding	HGNC Symbol	CTBS	CTBS	424535
ENSGALG00000015322	0.809272	2.29825	4.09569	0.0429927	0.5925	IMPG2	Gallus gallus interphotoreceptor matrix proteoglycan 2 (IMPG2), mRNA. [Source:RefSeq mRNA;Acc:NM_001044639]	1	86333855	86382748	protein_coding	NCBI gene	IMPG2		418393
ENSGALG00000004531	-0.689581	9.41432	4.09371	0.0430431	0.592524	PLOD1	Gallus gallus procollagen-lysine, 2-oxoglutarate 5-dioxygenase 1 (PLOD1), mRNA. [Source:RefSeq mRNA;Acc:NM_001005618]	21	5515436	5532562	protein_coding	NCBI gene	PLOD1		419485
ENSGALG00000035675	-0.603448	4.4218	4.08933	0.0431547	0.593389			18	4884946	4908417	protein_coding				NA
ENSGALG00000044071	0.786736	1.52797	4.08224	0.0433362	0.594564	ABI3	ABI family member 3 [Source:HGNC Symbol;Acc:HGNC:29859]	27	6041139	6044622	protein_coding	HGNC Symbol		ABI3	NA
ENSGALG00000025743	-0.47222	5.05237	4.08217	0.0433379	0.594564	CDR2	Gallus gallus cerebellar degeneration related protein 2 (CDR2), mRNA. [Source:RefSeq mRNA;Acc:NM_001030642]	14	9101306	9114177	protein_coding	NCBI gene	CDR2		416621
ENSGALG00000031893	0.6322	5.31138	4.07743	0.0434596	0.595283	RALA	RAS like proto-oncogene A [Source:NCBI gene;Acc:420765]	2	49840373	49868304	protein_coding	HGNC Symbol	RALA	RALA	420765
ENSGALG00000041823	-0.444514	5.0084	4.07447	0.043536	0.595283	PICK1	protein interacting with PRKCA 1 [Source:NCBI gene;Acc:418030]	1	51019143	51030492	protein_coding	HGNC Symbol	PICK1	PICK1	418030
ENSGALG00000028145	0.771868	3.35145	4.07443	0.043537	0.595283	BORCS6	BLOC-1 related complex subunit 6 [Source:NCBI gene;Acc:101749651]	3	75832004	75833128	protein_coding	HGNC Symbol	BORCS6	BORCS6	101749651
ENSGALG00000004946	-0.958028	2.07544	4.06584	0.0437588	0.597644			9	9462681	9492856	protein_coding				NA
ENSGALG00000032763	0.862888	2.62534	4.06321	0.0438272	0.597907	MECR	mitochondrial trans-2-enoyl-CoA reductase [Source:HGNC Symbol;Acc:HGNC:19691]	23	2898792	2905063	protein_coding	HGNC Symbol		MECR	NA
ENSGALG00000028975	1.1913	2.10897	4.05952	0.0439231	0.598449			4	1944957	1966034	pseudogene				NA
ENSGALG00000001943	0.699399	3.11839	4.05736	0.0439792	0.598449	RHBDF2	rhomboid 5 homolog 2 [Source:HGNC Symbol;Acc:HGNC:20788]	18	4361778	4372525	protein_coding	HGNC Symbol		RHBDF2	NA
ENSGALG00000039682	0.757731	3.17482	4.05424	0.0440604	0.598449	HCLS1	Gallus gallus hematopoietic cell-specific Lyn substrate 1 (HCLS1), mRNA. [Source:RefSeq mRNA;Acc:NM_001031401]	1	359020	371025	protein_coding	NCBI gene	HCLS1		426867
ENSGALG00000037869	0.739042	3.85377	4.0537	0.0440746	0.598449			25	3351408	3362735	protein_coding				NA
ENSGALG00000027571	-0.855876	1.89167	4.05224	0.0441128	0.598449		histone cluster 1, H2bo [Source:NCBI gene;Acc:100858607]	1	48153914	48155235	protein_coding		HIST1H2BF		769973
ENSGALG00000008638	1.218	2.72545	4.04772	0.0442309	0.599383	MMR1L3	Gallus gallus macrophage mannose receptor 1-like 3 (MMR1L3), mRNA. [Source:RefSeq mRNA;Acc:NM_001319006]	2	19497094	19526728	protein_coding	NCBI gene	MMR1L3		420515
ENSGALG00000017167	-0.904495	1.25522	4.04528	0.0442951	0.599585	SLC35F2	solute carrier family 35 member F2 [Source:NCBI gene;Acc:418970]	1	181760889	181778160	protein_coding	HGNC Symbol	SLC35F2	SLC35F2	418970
ENSGALG00000007920	0.557511	3.89431	4.04213	0.0443778	0.600037	PRR5L	proline rich 5 like [Source:NCBI gene;Acc:423162]	5	19671101	19710796	protein_coding	HGNC Symbol	PRR5L	PRR5L	423162
ENSGALG00000007023	-0.466755	4.71852	4.03872	0.0444674	0.600272	PRKAR2A	protein kinase cAMP-dependent type II regulatory subunit alpha [Source:NCBI gene;Acc:100858827]	12	12133753	12182582	protein_coding	HGNC Symbol	PRKAR2A	PRKAR2A	100858827
ENSGALG00000040954	-0.997644	4.18664	4.03772	0.0444939	0.600272	GPR37	G protein-coupled receptor 37 [Source:HGNC Symbol;Acc:HGNC:4494]	1	21985328	21998153	protein_coding	HGNC Symbol		GPR37	NA
ENSGALG00000008272	-0.517116	5.35445	4.03016	0.0446937	0.601209	TMED3	Gallus gallus transmembrane p24 trafficking protein 3 (TMED3), transcript variant 1, mRNA. [Source:RefSeq mRNA;Acc:NM_001293297]	10	20422863	20424795	protein_coding	NCBI gene	TMED3		415580
ENSGALG00000030739	0.500891	5.34104	4.02902	0.044724	0.601209	MSL1	male specific lethal 1 homolog [Source:HGNC Symbol;Acc:HGNC:27905]	27	7174983	7181673	protein_coding	HGNC Symbol		MSL1	NA
ENSGALG00000039983	0.860848	3.16025	4.02604	0.044803	0.601209	EEPD1	endonuclease/exonuclease/phosphatase family domain containing 1 [Source:NCBI gene;Acc:420740]	2	46739295	46798842	protein_coding	HGNC Symbol	EEPD1	EEPD1	420740
ENSGALG00000048464	-1.40075	2.33202	4.02586	0.0448079	0.601209			1	43906792	43914560	lncRNA				NA
ENSGALG00000004212	0.51322	5.86977	4.02577	0.0448103	0.601209	ADAM10	Gallus gallus ADAM metallopeptidase domain 10 (ADAM10), mRNA. [Source:RefSeq mRNA;Acc:NM_204261]	10	7384780	7427378	protein_coding	NCBI gene	ADAM10		374113
ENSGALG00000001564	0.574244	4.86528	4.02305	0.0448825	0.601514	ATP2A3	Gallus gallus ATPase sarcoplasmic/endoplasmic reticulum Ca2+ transporting 3 (ATP2A3), mRNA. [Source:RefSeq mRNA;Acc:NM_204891]	19	3422032	3455961	protein_coding	NCBI gene	ATP2A3		395707
ENSGALG00000027835	-0.770093	5.36704	4.01513	0.0450937	0.603681	PCBD1	Gallus gallus pterin-4 alpha-carbinolamine dehydratase 1 (PCBD1), mRNA. [Source:RefSeq mRNA;Acc:NM_204905]	6	12328156	12329964	protein_coding	NCBI gene	PCBD1		395729
ENSGALG00000016546	-0.507535	4.52078	4.00757	0.0452963	0.605726	RBBP7	Gallus gallus RB binding protein 7, chromatin remodeling factor (RBBP7), mRNA. [Source:RefSeq mRNA;Acc:NM_204670]	1	122788545	122796822	protein_coding	NCBI gene	RBBP7		395390
ENSGALG00000003227	-0.79231	3.00195	4.00273	0.0454267	0.606664	RAB11FIP4	RAB11 family interacting protein 4 (class II) [Source:NCBI gene;Acc:427808]	18	6309446	6396232	protein_coding	HGNC Symbol	RAB11FIP4	RAB11FIP4	427808
ENSGALG00000007804	-0.689599	8.35385	4.00126	0.0454661	0.606664	GXYLT2	glucoside xylosyltransferase 2 [Source:NCBI gene;Acc:416097]	12	16898430	16917447	protein_coding	HGNC Symbol	GXYLT2	GXYLT2	416097
ENSGALG00000015209	0.578368	5.91694	3.99837	0.0455443	0.607041	NFIL3	nuclear factor, interleukin 3 regulated [Source:NCBI gene;Acc:395326]	Z	44356123	44369961	protein_coding	HGNC Symbol	NFIL3	NFIL3	395326
ENSGALG00000008359	0.557835	4.70832	3.98911	0.0457953	0.60929	CD93	Gallus gallus CD93 molecule (CD93), mRNA. [Source:RefSeq mRNA;Acc:NM_001199451]	3	3329006	3331372	protein_coding	NCBI gene	CD93		421234
ENSGALG00000002160	0.837905	9.81307	3.98845	0.0458131	0.60929	B2M	Gallus gallus beta-2-microglobulin (B2M), mRNA. [Source:RefSeq mRNA;Acc:NM_001001750]	10	1784065	1786985	protein_coding	NCBI gene	B2M		414830
ENSGALG00000036142	-0.791252	9.68507	3.98427	0.0459271	0.609561	LOXL3	lysyl oxidase like 3 [Source:HGNC Symbol;Acc:HGNC:13869]	4	90807622	90816116	protein_coding	HGNC Symbol		LOXL3	NA
ENSGALG00000047621	-0.652035	3.58416	3.98402	0.0459337	0.609561	YBEY	ybeY metalloendoribonuclease [Source:NCBI gene;Acc:107053767]	7	6880818	6897552	protein_coding	UniProtKB Gene Name	YBEY		107053767
ENSGALG00000000476	-0.949526	1.28928	3.98027	0.0460362	0.610255	LRRTM4	leucine rich repeat transmembrane neuronal 4 [Source:NCBI gene;Acc:419539]	22	4410028	4620737	protein_coding	HGNC Symbol	LRRTM4	LRRTM4	419539
ENSGALG00000012947	-0.584733	3.47855	3.97711	0.0461226	0.610736	CAPRIN2	caprin family member 2 [Source:NCBI gene;Acc:418141]	1	59579364	59610650	protein_coding	HGNC Symbol	CAPRIN2	CAPRIN2	418141
ENSGALG00000002427	-1.52692	3.85295	3.96467	0.0464647	0.613831	SMIM5	Gallus gallus small integral membrane protein 5 (SMIM5), mRNA. [Source:RefSeq mRNA;Acc:NM_001163003]	18	4786057	4801335	protein_coding	NCBI gene	SMIM5		770371
ENSGALG00000020488	-0.466284	4.94125	3.95629	0.0466966	0.613831		chromosome 11 open reading frame 24 [Source:NCBI gene;Acc:423113]	5	16487057	16507835	protein_coding		C11orf24		423113
ENSGALG00000015910	-0.72115	6.81369	3.95603	0.0467038	0.613831	CD109	CD109 molecule [Source:NCBI gene;Acc:421862]	3	81366477	81446191	protein_coding	HGNC Symbol	CD109	CD109	421862
ENSGALG00000004521	0.827348	8.85115	3.95575	0.0467115	0.613831	GPX3	glutathione peroxidase 3 [Source:HGNC Symbol;Acc:HGNC:4555]	13	13762915	13764542	protein_coding	HGNC Symbol		GPX3	NA
ENSGALG00000021569	0.943078	4.84743	3.95563	0.0467148	0.613831	C1QA	complement C1q A chain [Source:NCBI gene;Acc:419504]	21	6079357	6081398	protein_coding	HGNC Symbol	C1QA	C1QA	419504
ENSGALG00000007077	0.591231	4.73013	3.9555	0.0467183	0.613831	CPT1A	Gallus gallus carnitine palmitoyltransferase 1A (CPT1A), mRNA. [Source:RefSeq mRNA;Acc:NM_001012898]	5	16814154	16844218	protein_coding	NCBI gene	CPT1A		423118
ENSGALG00000037545	-1.38119	3.08211	3.95503	0.0467316	0.613831	GRIP2	glutamate receptor interacting protein 2 [Source:NCBI gene;Acc:416043]	12	11417142	11482054	protein_coding	HGNC Symbol	GRIP2	GRIP2	416043
ENSGALG00000011347	-2.62266	5.52051	3.95401	0.0467599	0.613831	IHH	Gallus gallus indian hedgehog (IHH), mRNA. [Source:RefSeq mRNA;Acc:NM_204957]	7	22301636	22309634	protein_coding	NCBI gene	IHH		395801
ENSGALG00000013489	0.506055	4.12056	3.94402	0.0470382	0.616819	CCDC82	coiled-coil domain containing 82 [Source:NCBI gene;Acc:426136]	1	186228663	186241876	protein_coding	HGNC Symbol	CCDC82	CCDC82	426136
ENSGALG00000008546	0.647338	4.37746	3.9394	0.0471676	0.616937	FGD5	FYVE, RhoGEF and PH domain containing 5 [Source:NCBI gene;Acc:416130]	12	20187838	20274748	protein_coding	HGNC Symbol	FGD5	FGD5	416130
ENSGALG00000031934	0.907096	2.84793	3.93689	0.0472381	0.616937	TES	testin LIM domain protein [Source:HGNC Symbol;Acc:HGNC:14620]	1	25316566	25342793	protein_coding	HGNC Symbol		TES	NA
ENSGALG00000005016	-0.92137	3.07097	3.93547	0.0472778	0.616937	ZNF608	zinc finger protein 608 [Source:NCBI gene;Acc:426810]	Z	79844243	79926708	protein_coding	HGNC Symbol	ZNF608	ZNF608	426810
ENSGALG00000029439	-1.69795	2.14924	3.93506	0.0472896	0.616937	HOXC9	Gallus gallus homeobox C9 (HOXC9), mRNA. [Source:RefSeq mRNA;Acc:NM_001277282]	33	7601322	7604178	protein_coding	NCBI gene	HOXC9		425723
ENSGALG00000010658	-0.481881	5.46436	3.93443	0.0473071	0.616937	RWDD4	RWD domain containing 4 [Source:HGNC Symbol;Acc:HGNC:23750]	4	39775032	39783823	protein_coding	HGNC Symbol		RWDD4	NA
ENSGALG00000000736	0.916042	1.01677	3.93286	0.0473514	0.616937	MATK	megakaryocyte-associated tyrosine kinase [Source:NCBI gene;Acc:769076]	28	1056317	1061333	protein_coding	HGNC Symbol	MATK	MATK	769076
ENSGALG00000002990	-0.579086	7.39534	3.9286	0.0474715	0.617637	PRELID1	Gallus gallus PRELI domain containing 1 (PRELID1), mRNA. [Source:RefSeq mRNA;Acc:NM_204972]	13	10914280	10916096	protein_coding	NCBI gene	PRELID1		395819
ENSGALG00000046817	-0.925365	10.8778	3.92651	0.0475304	0.617637			8	11602708	11637021	protein_coding				NA
ENSGALG00000004813	-0.509385	5.64641	3.92556	0.0475574	0.617637	IARS	isoleucyl-tRNA synthetase [Source:NCBI gene;Acc:415957]	12	3912103	4026538	protein_coding	HGNC Symbol	IARS	IARS	415957
ENSGALG00000009916	-0.479014	5.87155	3.9101	0.0479968	0.621659	SCFD1	Gallus gallus sec1 family domain containing 1 (SCFD1), mRNA. [Source:RefSeq mRNA;Acc:NM_001199714]	5	34370977	34415640	protein_coding	NCBI gene	SCFD1		423307
ENSGALG00000027655	-0.529766	4.19452	3.90886	0.0480321	0.621659	TRABD2B	TraB domain containing 2B [Source:NCBI gene;Acc:424623]	8	22557337	22809760	protein_coding	HGNC Symbol	TRABD2B	TRABD2B	424623
ENSGALG00000046727	-0.614188	5.32396	3.90643	0.0481016	0.621659		inositol polyphosphate-1-phosphatase [Source:NCBI gene;Acc:107049248]	33	5494962	5499291	protein_coding		INPP1		107049248
ENSGALG00000010432	-0.552547	3.70823	3.90637	0.0481033	0.621659	GSTZ1	glutathione S-transferase zeta 1 [Source:NCBI gene;Acc:423374]	5	39387369	39397465	protein_coding	NCBI gene	GSTZ1		423374
ENSGALG00000038634	0.772323	2.82801	3.90344	0.0481873	0.621659	KIT	Gallus gallus KIT proto-oncogene receptor tyrosine kinase (KIT), mRNA. [Source:RefSeq mRNA;Acc:NM_204361]	4	65269770	65321836	protein_coding	NCBI gene	KIT		378783
ENSGALG00000047357	-0.809992	1.68707	3.90207	0.0482266	0.621659			3	32320854	32331686	protein_coding				NA
ENSGALG00000010051	-0.58153	4.9703	3.90139	0.0482462	0.621659	MOCS1	molybdenum cofactor synthesis 1 [Source:HGNC Symbol;Acc:HGNC:7190]	3	28809406	28837732	protein_coding	HGNC Symbol		MOCS1	NA
ENSGALG00000009050	0.980299	1.46164	3.90036	0.0482758	0.621659	CAPN3	Gallus gallus calpain 3 (CAPN3), mRNA. [Source:RefSeq mRNA;Acc:NM_001004405]	5	25874264	25898344	protein_coding	NCBI gene	CAPN3		423233
ENSGALG00000001951	-0.537793	4.35743	3.8953	0.0484214	0.622876			8	1608099	1629918	protein_coding				NA
ENSGALG00000006346	1.01186	4.2414	3.89105	0.048544	0.623793	CXCL14	Gallus gallus C-X-C motif chemokine ligand 14 (CXCL14), mRNA. [Source:RefSeq mRNA;Acc:NM_204712]	13	16035275	16042796	protein_coding	NCBI gene	CXCL14		395451
ENSGALG00000013931	0.696387	2.49053	3.88726	0.0486538	0.624544	CHIC2	cysteine rich hydrophobic domain 2 [Source:NCBI gene;Acc:422751]	4	65475198	65496134	protein_coding	HGNC Symbol	CHIC2	CHIC2	422751
ENSGALG00000048488	0.992681	4.94451	3.87968	0.0488738	0.626441			6	3358158	3361503	lncRNA				NA
ENSGALG00000009431	-0.888181	0.87031	3.87863	0.0489045	0.626441	PLEKHD1	pleckstrin homology and coiled-coil domain containing D1 [Source:HGNC Symbol;Acc:HGNC:20148]	5	28194527	28212226	protein_coding	HGNC Symbol		PLEKHD1	NA
ENSGALG00000005616	-0.896093	4.98705	3.8759	0.0489839	0.626462	ARSI	arylsulfatase family member I [Source:NCBI gene;Acc:427639]	13	13888545	13891555	protein_coding	HGNC Symbol	ARSI	ARSI	427639
ENSGALG00000044293	-0.658715	4.14591	3.87504	0.0490091	0.626462			9	23634895	23640384	protein_coding				NA
ENSGALG00000017185	0.545798	4.92232	3.87039	0.0491451	0.627198	TMEM123	Gallus gallus transmembrane protein 123 (TMEM123), mRNA. [Source:RefSeq mRNA;Acc:NM_001006279]	1	183903226	183920317	protein_coding	NCBI gene	TMEM123		418984
ENSGALG00000029270	1.09723	0.93418	3.86955	0.0491698	0.627198	GATA3	GATA binding protein 3 [Source:NCBI gene;Acc:419106]	1	4968059	4987014	protein_coding	NCBI gene	GATA3		419106
ENSGALG00000002583	0.584595	4.01529	3.86431	0.0493236	0.628441	PIK3CD	Gallus gallus phosphatidylinositol-4,5-bisphosphate 3-kinase catalytic subunit delta (PIK3CD), mRNA. [Source:RefSeq mRNA;Acc:NM_001012696]	21	3475568	3498330	protein_coding	NCBI gene	PIK3CD		419444
ENSGALG00000001076	0.838834	1.79285	3.86227	0.0493835	0.628441	LIMK1	Gallus gallus LIM domain kinase 1 (LIMK1), mRNA. [Source:RefSeq mRNA;Acc:NM_204131]	19	963194	972046	protein_coding	NCBI gene	LIMK1		373922
ENSGALG00000012530	-0.501029	4.5541	3.86001	0.0494499	0.628441	FOXRED2	FAD dependent oxidoreductase domain containing 2 [Source:NCBI gene;Acc:418054]	1	51716683	51725962	protein_coding	HGNC Symbol	FOXRED2	FOXRED2	418054
ENSGALG00000011024	-0.551852	4.83028	3.8592	0.0494738	0.628441	CACHD1	cache domain containing 1 [Source:NCBI gene;Acc:424693]	8	28426867	28509563	protein_coding	HGNC Symbol	CACHD1	CACHD1	424693
ENSGALG00000011875	0.921382	0.607768	3.85485	0.0496024	0.629418	TRPC3	Gallus gallus transient receptor potential cation channel subfamily C member 3 (TRPC3), mRNA. [Source:RefSeq mRNA;Acc:NM_001257279]	4	53878897	53918091	protein_coding	NCBI gene	TRPC3		374153
ENSGALG00000031975	0.498055	5.80004	3.84989	0.0497491	0.629906	UBE2H	Gallus gallus ubiquitin conjugating enzyme E2 H (UBE2H), mRNA. [Source:RefSeq mRNA;Acc:NM_001030647]	1	1491840	1533752	protein_coding	NCBI gene	UBE2H		416678
ENSGALG00000039549	-0.51092	6.40066	3.84927	0.0497676	0.629906	SEL1L3	SEL1L family member 3 [Source:HGNC Symbol;Acc:HGNC:29108]	4	73376533	73408302	protein_coding	HGNC Symbol		SEL1L3	NA
ENSGALG00000049402	0.933048	3.25125	3.84831	0.0497961	0.629906			26	2642206	2646189	protein_coding				NA
ENSGALG00000005992	0.550521	3.93034	3.84453	0.0499084	0.63067	PDE8A	phosphodiesterase 8A [Source:HGNC Symbol;Acc:HGNC:8793]	10	11397441	11504013	protein_coding	HGNC Symbol		PDE8A	NA
ENSGALG00000007945	1.15006	0.92086	3.82906	0.0503712	0.635858	CRYAB	Alpha-crystallin B chain [Source:UniProtKB/Swiss-Prot;Acc:Q05713]	24	6239995	6246232	protein_coding	HGNC Symbol		CRYAB	NA
ENSGALG00000047577	0.831178	0.86536	3.82451	0.0505082	0.636151			5	46488214	46548179	lncRNA				NA
ENSGALG00000040480	-0.495781	5.40468	3.82413	0.0505195	0.636151	NSMCE3	Gallus gallus NSE3 homolog, SMC5-SMC6 complex component (NSMCE3), mRNA. [Source:RefSeq mRNA;Acc:NM_001105064]	KZ626836.1	261483	263819	protein_coding	NCBI gene	NSMCE3		100125831
ENSGALG00000005628	-0.993314	13.273	3.82272	0.050562	0.636151	COL9A3	collagen type IX alpha 3 chain [Source:HGNC Symbol;Acc:HGNC:2219]	20	8340728	8372146	protein_coding	UniProtKB Gene Name			NA
ENSGALG00000031525	-0.62282	4.71375	3.8176	0.0507168	0.636151	TSTA3	Gallus gallus tissue specific transplantation antigen P35B (TSTA3), mRNA. [Source:RefSeq mRNA;Acc:NM_001277448]	2	148892100	148896528	protein_coding	NCBI gene	TSTA3		420292
ENSGALG00000030008	0.676718	3.87407	3.8173	0.050726	0.636151			6	21666750	21671233	protein_coding				NA
ENSGALG00000008152	-0.615517	6.60774	3.81719	0.0507293	0.636151	SPATS2L	spermatogenesis associated serine rich 2 like [Source:NCBI gene;Acc:424067]	7	11092899	11169151	protein_coding	HGNC Symbol	SPATS2L	SPATS2L	424067
ENSGALG00000009338	0.478695	4.88499	3.81616	0.0507603	0.636151	ZFYVE1	Gallus gallus zinc finger FYVE-type containing 1 (ZFYVE1), mRNA. [Source:RefSeq mRNA;Acc:NM_001199686]	5	26653986	26676965	protein_coding	NCBI gene	ZFYVE1		423252
ENSGALG00000003137	-0.567976	5.42033	3.81393	0.0508279	0.636343	RFLNA	refilin A [Source:NCBI gene;Acc:771797]	15	5036041	5046876	protein_coding	HGNC Symbol	RFLNA	RFLNA	771797
ENSGALG00000033198	-0.765727	6.04687	3.81093	0.0509192	0.636747	MYO5C	myosin VC [Source:NCBI gene;Acc:430027]	10	9286269	9316180	protein_coding	HGNC Symbol	MYO5C	MYO5C	430027
ENSGALG00000028880	-0.645173	4.87894	3.80943	0.0509649	0.636747	FDPS	farnesyl diphosphate synthase [Source:NCBI gene;Acc:425061]	25	3549515	3553094	protein_coding	HGNC Symbol	FDPS	FDPS	425061
ENSGALG00000005481	0.777576	3.35272	3.80337	0.0511496	0.6384	ARHGEF3	Gallus gallus Rho guanine nucleotide exchange factor 3 (ARHGEF3), mRNA. [Source:RefSeq mRNA;Acc:NM_001030595]	12	8830149	8941812	protein_coding	NCBI gene	ARHGEF3		416000
ENSGALG00000006008	0.975201	1.06648	3.79924	0.0512759	0.638441	HOMER2	homer scaffold protein 2 [Source:HGNC Symbol;Acc:HGNC:17513]	10	11559419	11588865	protein_coding	HGNC Symbol		HOMER2	NA
ENSGALG00000032530	0.947925	1.12837	3.7952	0.0513999	0.638441	SASH3	SAM and SH3 domain containing 3 [Source:HGNC Symbol;Acc:HGNC:15975]	4	1634846	1637992	protein_coding	UniProtKB Gene Name			NA
ENSGALG00000009705	0.841503	0.878852	3.79471	0.0514148	0.638441	RYR3	Gallus gallus ryanodine receptor 3 (RYR3), mRNA. [Source:RefSeq mRNA;Acc:NM_206874]	5	30373917	30541375	protein_coding	NCBI gene	RYR3		396111
ENSGALG00000012480	0.565176	5.40505	3.79326	0.0514593	0.638441	NMI	N-myc and STAT interactor [Source:NCBI gene;Acc:424314]	7	35101444	35110812	protein_coding	HGNC Symbol	NMI	NMI	424314
ENSGALG00000023279	0.520907	4.38921	3.79171	0.0515069	0.638441	EPN3	epsin 3 [Source:NCBI gene;Acc:100859290]	18	10313614	10319264	protein_coding	HGNC Symbol	EPN3	EPN3	100859290
ENSGALG00000013725	0.51912	4.26863	3.79134	0.0515183	0.638441	LONRF1	LON peptidase N-terminal domain and ring finger 1 [Source:HGNC Symbol;Acc:HGNC:26302]	4	64714109	64728848	protein_coding	HGNC Symbol		LONRF1	NA
ENSGALG00000048923	0.792789	2.49352	3.7896	0.0515721	0.638441	CBARP	CACN subunit beta associated regulatory protein [Source:HGNC Symbol;Acc:HGNC:28617]	28	3130618	3134178	protein_coding	HGNC Symbol		CBARP	NA
ENSGALG00000021340	-1.27549	5.50666	3.78752	0.0516361	0.638441	CA9	carbonic anhydrase 9 [Source:NCBI gene;Acc:770004]	Z	9225475	9236423	protein_coding	HGNC Symbol	CA9	CA9	770004
ENSGALG00000009725	-0.962125	5.28003	3.78388	0.0517487	0.638441	SCG5	Gallus gallus secretogranin V (SCG5), mRNA. [Source:RefSeq mRNA;Acc:NM_001291758]	5	30796985	30824895	protein_coding	NCBI gene	SCG5		769742
ENSGALG00000050596	0.513319	4.13165	3.78291	0.0517784	0.638441			31	5620861	5622867	protein_coding				NA
ENSGALG00000010874	-0.76092	4.40188	3.78179	0.0518133	0.638441	UNC79	unc-79 homolog, NALCN channel complex subunit [Source:HGNC Symbol;Acc:HGNC:19966]	5	45340638	45435097	protein_coding	HGNC Symbol		UNC79	NA
ENSGALG00000049430	1.09188	1.38591	3.78133	0.0518273	0.638441			2	12791965	12835141	lncRNA				NA
ENSGALG00000027788	-0.582287	7.47832	3.78109	0.051835	0.638441	CPE	carboxypeptidase E [Source:NCBI gene;Acc:422424]	4	23889262	23935926	protein_coding	HGNC Symbol	CPE	CPE	422424
ENSGALG00000012610	0.622128	6.10696	3.77744	0.0519482	0.639189	CTSV	cathepsin V [Source:NCBI gene;Acc:427466]	Z	41419265	41425489	protein_coding	NCBI gene	CTSV		427466
ENSGALG00000014526	-0.581171	7.81813	3.77259	0.0520988	0.640394	TPI1	triosephosphate isomerase 1 [Source:NCBI gene;Acc:396435]	1	77940005	77943711	protein_coding	NCBI gene	TPI1		396435
ENSGALG00000039212	-0.523668	6.05084	3.76774	0.0522503	0.641079	NDUFA13	NADH:ubiquinone oxidoreductase subunit A13 [Source:NCBI gene;Acc:100859320]	28	3554000	3555101	protein_coding	HGNC Symbol	NDUFA13	NDUFA13	100859320
ENSGALG00000032502	0.489726	4.7773	3.76456	0.0523498	0.641079	HPS5	HPS5, biogenesis of lysosomal organelles complex 2 subunit 2 [Source:NCBI gene;Acc:107048993]	5	12693358	12712111	protein_coding	HGNC Symbol	HPS5	HPS5	107048993
ENSGALG00000032903	0.879607	2.68007	3.76283	0.0524039	0.641079			5	17264187	17267580	protein_coding				NA
ENSGALG00000037410	0.818398	1.69868	3.76225	0.0524221	0.641079	HEPH	hephaestin [Source:NCBI gene;Acc:422168]	4	297485	319373	protein_coding	HGNC Symbol	HEPH	HEPH	422168
ENSGALG00000050634	0.979497	2.6307	3.76058	0.0524744	0.641079			32	594320	602481	protein_coding				NA
ENSGALG00000033234	0.791399	1.06159	3.75791	0.0525582	0.641079			28	3422187	3433690	pseudogene				NA
ENSGALG00000009276	-0.812471	2.7778	3.75593	0.0526205	0.641079	LRAT	lecithin retinol acyltransferase [Source:NCBI gene;Acc:422403]	4	20396156	20397656	protein_coding	HGNC Symbol	LRAT	LRAT	422403
ENSGALG00000014203	0.865612	2.40897	3.75318	0.0527072	0.641079	PARVG	parvin gamma [Source:NCBI gene;Acc:418236]	1	69176886	69198132	protein_coding	HGNC Symbol	PARVG	PARVG	418236
ENSGALG00000027483	0.726996	2.84928	3.75306	0.0527108	0.641079	GLRX	glutaredoxin [Source:HGNC Symbol;Acc:HGNC:4330]	Z	57547979	57556623	protein_coding	HGNC Symbol		GLRX	NA
ENSGALG00000015253	-0.822328	9.6361	3.75082	0.0527817	0.641079	COL8A1	Gallus gallus collagen type VIII alpha 1 chain (COL8A1), mRNA. [Source:RefSeq mRNA;Acc:NM_001293134]	1	85383662	85470351	protein_coding	NCBI gene	COL8A1		418378
ENSGALG00000035244	-1.32019	1.21744	3.74909	0.0528364	0.641079		histone cluster 1 H3 family member a [Source:NCBI gene;Acc:768333]	1	48117646	48118846	protein_coding		HIST2H3		417953
ENSGALG00000004088	0.530732	4.77704	3.74897	0.05284	0.641079	FNBP1	formin binding protein 1 [Source:HGNC Symbol;Acc:HGNC:17069]	17	6032920	6121111	protein_coding	HGNC Symbol		FNBP1	NA
ENSGALG00000013535	0.843247	3.31806	3.74787	0.052875	0.641079	CYP4V2	Gallus gallus cytochrome P450 family 4 subfamily V member 2 (CYP4V2), mRNA. [Source:RefSeq mRNA;Acc:NM_001001879]	4	61357027	61369973	protein_coding	NCBI gene	CYP4V2		415121
ENSGALG00000005869	-0.555541	7.73161	3.74733	0.0528921	0.641079	COPG1	Gallus gallus coatomer protein complex subunit gamma 1 (COPG1), mRNA. [Source:RefSeq mRNA;Acc:NM_001030597]	12	9501312	9520387	protein_coding	NCBI gene	COPG1		416014
ENSGALG00000036093	0.814722	1.43958	3.74078	0.0530998	0.642574	PTPN7	protein tyrosine phosphatase, non-receptor type 7 [Source:NCBI gene;Acc:770905]	26	367531	376406	protein_coding	HGNC Symbol	PTPN7	PTPN7	770905
ENSGALG00000010988	-0.66105	4.27515	3.73942	0.0531429	0.642574	MPP6	membrane palmitoylated protein 6 [Source:HGNC Symbol;Acc:HGNC:18167]	2	31577867	31599648	protein_coding	HGNC Symbol		MPP6	NA
ENSGALG00000011998	-0.642403	7.71424	3.73845	0.0531738	0.642574	SEC24D	SEC24 homolog D, COPII coat complex component [Source:NCBI gene;Acc:422683]	4	54919270	54969961	protein_coding	HGNC Symbol	SEC24D	SEC24D	422683
ENSGALG00000010785	-0.621621	3.92555	3.73309	0.0533447	0.643455	ACOT11	acyl-CoA thioesterase 11 [Source:NCBI gene;Acc:429108]	8	25581818	25591828	protein_coding	HGNC Symbol	ACOT11	ACOT11	429108
ENSGALG00000034297	0.714177	2.87071	3.73284	0.0533525	0.643455	TBX2	T-box 2 [Source:NCBI gene;Acc:373990]	19	7778745	7786908	protein_coding	HGNC Symbol	TBX2	TBX2	373990
ENSGALG00000037170	1.0828	1.11557	3.72272	0.0536768	0.646413	TRIM39.2	Gallus gallus tripartite motif containing 39.2 (TRIM39.2), mRNA. [Source:RefSeq mRNA;Acc:NM_001006196]	16	2499936	2503957	protein_coding	NCBI gene	TRIM39.2		417041
ENSGALG00000000284	0.870045	2.56648	3.72188	0.053704	0.646413	HOXB4	Gallus gallus homeobox B4 (HOXB4), mRNA. [Source:RefSeq mRNA;Acc:NM_205293]	27	6243545	6248818	protein_coding	NCBI gene	HOXB4		396230
ENSGALG00000004719	0.592811	7.67828	3.71926	0.0537881	0.646786	SPTAN1	Gallus gallus spectrin alpha, non-erythrocytic 1 (SPTAN1), mRNA. [Source:RefSeq mRNA;Acc:NM_001042538]	17	5511446	5557670	protein_coding	NCBI gene	SPTAN1		374234
ENSGALG00000034065	0.457861	4.77947	3.71281	0.0539964	0.64815		stem-loop binding protein-like [Source:NCBI gene;Acc:422901]	4	83916252	83928157	protein_coding		LOC422901		422901
ENSGALG00000026077	-0.596898	8.05988	3.71128	0.054046	0.64815	ALDOC	Gallus gallus aldolase, fructose-bisphosphate C (ALDOC), mRNA. [Source:RefSeq mRNA;Acc:NM_001206496]	19	5884422	5888133	protein_coding	NCBI gene	ALDOC		395492
ENSGALG00000023122	0.993294	1.23902	3.70919	0.0541138	0.64815	SULT1B	Gallus gallus sulfotransferase family, cytosolic, 1B (SULT1B), mRNA. [Source:RefSeq mRNA;Acc:NM_001312678]	4	51790372	51792467	protein_coding	NCBI gene	SULT1B		422661
ENSGALG00000004121	-0.586766	7.68708	3.70916	0.0541146	0.64815	LPAR4	Gallus gallus lysophosphatidic acid receptor 4 (LPAR4), mRNA. [Source:RefSeq mRNA;Acc:NM_001278049]	4	1395651	1409355	protein_coding	NCBI gene	LPAR4		422149
ENSGALG00000031343	0.557754	5.29139	3.70721	0.054178	0.648272	ECE1	Gallus gallus endothelin converting enzyme 1 (ECE1), mRNA. [Source:RefSeq mRNA;Acc:NM_204717]	21	6611137	6620377	protein_coding	NCBI gene	ECE1		395459
ENSGALG00000004398	0.885033	2.72096	3.70169	0.0543573	0.649779	CARD11	Gallus gallus caspase recruitment domain family member 11 (CARD11), mRNA. [Source:RefSeq mRNA;Acc:NM_001006161]	14	3830739	3870033	protein_coding	NCBI gene	CARD11		416476
ENSGALG00000006583	0.846107	6.22771	3.69773	0.0544864	0.649939	LSP1	Gallus gallus lymphocyte specific protein 1 (LSP1), mRNA. [Source:RefSeq mRNA;Acc:NM_001303036]	5	14250735	14289860	protein_coding	NCBI gene	LSP1		374254
ENSGALG00000005423	-0.692888	2.82485	3.697	0.0545104	0.649939	GRHPR	glyoxylate and hydroxypyruvate reductase [Source:NCBI gene;Acc:426806]	Z	81867579	81872830	protein_coding	HGNC Symbol	GRHPR	GRHPR	426806
ENSGALG00000015086	0.474253	4.76155	3.69637	0.0545311	0.649939	OSBPL1A	oxysterol binding protein like 1A [Source:NCBI gene;Acc:421079]	2	103288644	103359526	protein_coding	HGNC Symbol	OSBPL1A	OSBPL1A	421079
ENSGALG00000012355	-0.526113	6.07599	3.69247	0.0546586	0.649939	DARS	Gallus gallus aspartyl-tRNA synthetase (DARS), mRNA. [Source:RefSeq mRNA;Acc:NM_001006528]	7	30683175	30721164	protein_coding	NCBI gene	DARS		424296
ENSGALG00000015702	0.619842	4.54188	3.69209	0.0546712	0.649939	PTGR1	prostaglandin reductase 1 [Source:HGNC Symbol;Acc:HGNC:18429]	Z	66692894	66712751	protein_coding	HGNC Symbol		PTGR1	NA
ENSGALG00000045063	1.14454	1.66644	3.69096	0.0547082	0.649939	LRP2BP	LRP2 binding protein [Source:NCBI gene;Acc:422543]	4	39256632	39264968	protein_coding	HGNC Symbol	LRP2BP	LRP2BP	422543
ENSGALG00000050943	0.590982	3.45651	3.68775	0.0548137	0.649939	RNF19B	ring finger protein 19B [Source:HGNC Symbol;Acc:HGNC:26886]	23	5446874	5449628	protein_coding	HGNC Symbol		RNF19B	NA
ENSGALG00000024332	0.551802	4.04591	3.68621	0.0548641	0.649939	CDC34	cell division cycle 34 [Source:NCBI gene;Acc:425483]	28	2764612	2770412	protein_coding	HGNC Symbol	CDC34	CDC34	425483
ENSGALG00000007305	-0.897928	0.940251	3.68553	0.0548865	0.649939	NME1	Gallus gallus NME/NM23 nucleoside diphosphate kinase 1 (NME1), mRNA. [Source:RefSeq mRNA;Acc:NM_001204761]	18	9976818	9980677	protein_coding	NCBI gene	NME1		422094
ENSGALG00000001177	0.772582	4.84323	3.68471	0.0549136	0.649939	CD34	CD34 molecule [Source:NCBI gene;Acc:419856]	26	2726911	2737426	protein_coding	HGNC Symbol	CD34	CD34	419856
ENSGALG00000022696	1.10389	3.14327	3.67969	0.0550792	0.649939	KCNE3	potassium voltage-gated channel subfamily E regulatory subunit 3 [Source:NCBI gene;Acc:428105]	1	195858573	195860342	protein_coding	HGNC Symbol	KCNE3	KCNE3	428105
ENSGALG00000041687	-0.556251	7.1693	3.67959	0.0550824	0.649939	SREBF2	sterol regulatory element binding transcription factor 2 [Source:NCBI gene;Acc:395304]	1	49494257	49513013	protein_coding	HGNC Symbol	SREBF2	SREBF2	395304
ENSGALG00000031896	0.526297	4.59509	3.67945	0.055087	0.649939	GSE1	Gse1 coiled-coil protein [Source:HGNC Symbol;Acc:HGNC:28979]	11	17637205	17650300	protein_coding	HGNC Symbol		GSE1	NA
ENSGALG00000000695	0.850484	2.69526	3.6785	0.0551185	0.649939	MFSD4A	major facilitator superfamily domain containing 4A [Source:NCBI gene;Acc:419831]	26	2178133	2192431	protein_coding	HGNC Symbol	MFSD4A	MFSD4A	419831
ENSGALG00000007102	-0.470838	6.23348	3.66973	0.0554092	0.652326	MLEC	malectin [Source:NCBI gene;Acc:416971]	15	9477751	9488714	protein_coding	HGNC Symbol	MLEC	MLEC	416971
ENSGALG00000011306	0.978851	4.67039	3.66916	0.0554281	0.652326	DES	desmin [Source:NCBI gene;Acc:395906]	7	22170600	22175002	protein_coding	HGNC Symbol	DES	DES	395906
ENSGALG00000053836	0.82535	0.570872	3.66644	0.0555185	0.652478	SIPA1	signal-induced proliferation-associated 1 [Source:HGNC Symbol;Acc:HGNC:10885]	33	6309066	6315542	protein_coding	HGNC Symbol		SIPA1	NA
ENSGALG00000013253	0.939783	0.360575	3.66394	0.0556019	0.652478	INSRR	insulin receptor related receptor [Source:NCBI gene;Acc:100857811]	25	2589277	2598489	protein_coding	HGNC Symbol	INSRR	INSRR	100857811
ENSGALG00000008603	0.892968	3.72375	3.66172	0.055676	0.652478	ITPKA	inositol-trisphosphate 3-kinase A [Source:HGNC Symbol;Acc:HGNC:6178]	5	24896103	24930838	protein_coding	HGNC Symbol		ITPKA	NA
ENSGALG00000049372	0.720313	3.69303	3.66108	0.0556977	0.652478			2	66433099	66438613	protein_coding				NA
ENSGALG00000028560	1.53844	2.68271	3.66073	0.0557092	0.652478	OC3	osteocalcin-like protein OC3 [Source:NCBI gene;Acc:417943]	1	48037612	48043641	protein_coding	NCBI gene	OC3		417943
ENSGALG00000010638	0.510972	4.146	3.65755	0.0558156	0.65249	CASP3	caspase 3 [Source:NCBI gene;Acc:395476]	4	39494858	39510633	protein_coding	NCBI gene	CASP3		395476
ENSGALG00000006190	0.728325	6.12196	3.6575	0.0558174	0.65249	FHL1	four and a half LIM domains 1 [Source:NCBI gene;Acc:770787]	4	4200870	4231430	protein_coding	HGNC Symbol	FHL1	FHL1	770787
ENSGALG00000032428	0.998671	3.65808	3.65566	0.055879	0.652583		chromosome 11 open reading frame, human C19orf12-like [Source:NCBI gene;Acc:100858381]	11	8389347	8396105	protein_coding		LOC100858381		100858381
ENSGALG00000013090	-1.55296	5.21268	3.65202	0.0560013	0.653293	LOXL4	lysyl oxidase like 4 [Source:NCBI gene;Acc:769927]	6	23213501	23218830	protein_coding	HGNC Symbol	LOXL4	LOXL4	769927
ENSGALG00000008949	0.992268	2.59401	3.64936	0.0560906	0.653293	ADRB1	adrenoceptor beta 1 [Source:HGNC Symbol;Acc:HGNC:285]	6	28606240	28608617	protein_coding	HGNC Symbol		ADRB1	NA
ENSGALG00000013232	0.756609	2.34189	3.64692	0.0561728	0.653293	RHBG	Gallus gallus Rh family B glycoprotein (RHBG), mRNA. [Source:RefSeq mRNA;Acc:NM_204367]	25	2675996	2680461	protein_coding	NCBI gene	RHBG		378792
ENSGALG00000002710	0.730685	4.3726	3.64579	0.0562112	0.653293	IPMK	inositol polyphosphate multikinase [Source:NCBI gene;Acc:101751177]	6	5966532	5997073	protein_coding	HGNC Symbol	IPMK	IPMK	101751177
ENSGALG00000005995	-1.23275	4.33905	3.64517	0.0562322	0.653293	SLC13A5	solute carrier family 13 member 5 [Source:HGNC Symbol;Acc:HGNC:23089]	19	9919986	9937317	protein_coding	HGNC Symbol		SLC13A5	NA
ENSGALG00000002461	1.30015	2.71056	3.64319	0.0562989	0.653293			15	3014915	3017600	protein_coding				NA
ENSGALG00000012710	-0.685536	3.95199	3.6427	0.0563156	0.653293	NCS1	neuronal calcium sensor 1 [Source:NCBI gene;Acc:396336]	17	6162996	6173508	protein_coding	NCBI gene	NCS1		396336
ENSGALG00000027462	-0.56513	7.36576	3.64092	0.0563758	0.653368	P3H4	prolyl 3-hydroxylase family member 4 (non-enzymatic) [Source:NCBI gene;Acc:430099]	27	7494350	7498376	protein_coding	HGNC Symbol	P3H4	P3H4	430099
ENSGALG00000046412	-0.797892	5.06307	3.6393	0.0564305	0.65338			27	7891211	7896570	protein_coding				NA
ENSGALG00000014754	0.872434	1.39349	3.63275	0.056653	0.655125			1	78777330	78971694	protein_coding				NA
ENSGALG00000015854	-0.46811	5.83412	3.6317	0.0566888	0.655125	PGM3	phosphoglucomutase 3 [Source:NCBI gene;Acc:421841]	3	77925881	77936295	protein_coding	HGNC Symbol	PGM3	PGM3	421841
ENSGALG00000006494	-0.940465	3.81927	3.62972	0.0567563	0.655282	GRAMD1B	GRAM domain containing 1B [Source:NCBI gene;Acc:769528]	24	2929796	3036108	protein_coding	HGNC Symbol	GRAMD1B	GRAMD1B	769528
ENSGALG00000031797	-0.474408	4.46411	3.62796	0.0568163	0.655305	JAGN1	tubulin tyrosine ligase like 8 [Source:NCBI gene;Acc:416052]	12	11888869	11890055	protein_coding	HGNC Symbol	TTLL8	JAGN1	416052
ENSGALG00000031590	-0.828682	0.74124	3.62651	0.056866	0.655305	B3GAT2	Gallus gallus beta-1,3-glucuronyltransferase 2 (B3GAT2), mRNA. [Source:RefSeq mRNA;Acc:NM_001031527]	3	82531592	82553686	protein_coding	NCBI gene	B3GAT2		428638
ENSGALG00000016556	1.22542	1.92616	3.62153	0.0570363	0.655731		GTPase, very large interferon inducible pseudogene 1 [Source:NCBI gene;Acc:428660]	3	104955256	104962557	protein_coding		GVINP1		428660
ENSGALG00000040702	0.568953	4.34641	3.62012	0.0570849	0.655731	BCKDHB	Gallus gallus branched chain keto acid dehydrogenase E1, beta polypeptide (BCKDHB), mRNA. [Source:RefSeq mRNA;Acc:NM_204657]	3	79052924	79163325	protein_coding	NCBI gene	BCKDHB		395375
ENSGALG00000034855	0.547079	6.91742	3.61765	0.0571696	0.655731	HK2	hexokinase 2 [Source:HGNC Symbol;Acc:HGNC:4923]	22	4049954	4131577	protein_coding	HGNC Symbol		HK2	NA
ENSGALG00000033256	-0.512002	4.23496	3.61455	0.0572761	0.655731	PCSK5	proprotein convertase subtilisin/kexin type 5 [Source:NCBI gene;Acc:395456]	Z	37074185	37334639	protein_coding	HGNC Symbol	PCSK5	PCSK5	395456
ENSGALG00000005694	-0.521473	6.4439	3.61433	0.0572839	0.655731	GARS	Gallus gallus glycyl-tRNA synthetase (GARS), mRNA. [Source:RefSeq mRNA;Acc:NM_001031510]	2	4427833	4450500	protein_coding	NCBI gene	GARS		428403
ENSGALG00000008890	0.750134	4.41592	3.61202	0.0573635	0.655731	ADGRL4	adhesion G protein-coupled receptor L4 [Source:HGNC Symbol;Acc:HGNC:20822]	8	18695737	18954195	protein_coding	HGNC Symbol		ADGRL4	NA
ENSGALG00000040156	-0.599365	6.01619	3.612	0.0573642	0.655731	CCDC88C	coiled-coil domain containing 88C [Source:NCBI gene;Acc:423410]	5	44452433	44535237	protein_coding	HGNC Symbol	CCDC88C	CCDC88C	423410
ENSGALG00000030115	-0.623955	6.02631	3.61086	0.0574035	0.655731	WISP1	WNT1 inducible signaling pathway protein 1 [Source:HGNC Symbol;Acc:HGNC:12769]	2	141922045	141957880	protein_coding	HGNC Symbol		WISP1	NA
ENSGALG00000007707	-0.4405	5.36993	3.60984	0.0574386	0.655731	TRAPPC4	trafficking protein particle complex 4 [Source:HGNC Symbol;Acc:HGNC:19943]	24	5665122	5667610	protein_coding	HGNC Symbol		TRAPPC4	NA
ENSGALG00000040498	0.734364	2.38017	3.60586	0.0575762	0.655731	SLC26A8	solute carrier family 26 member 8 [Source:HGNC Symbol;Acc:HGNC:14468]	26	130061	146496	protein_coding	HGNC Symbol		SLC26A8	NA
ENSGALG00000006950	-0.516173	4.39975	3.60569	0.0575822	0.655731	LIMK2	Gallus gallus LIM domain kinase 2 (LIMK2), mRNA. [Source:RefSeq mRNA;Acc:NM_205115]	15	9338543	9369255	protein_coding	NCBI gene	LIMK2		396010
ENSGALG00000009075	-0.587143	6.77657	3.60452	0.0576228	0.655731		CD99 molecule like 2 [Source:NCBI gene;Acc:422386]	4	17685301	17700030	protein_coding		CD99L2		422386
ENSGALG00000030969	-0.769294	11.1718	3.60324	0.0576671	0.655731	CLEC3B	Gallus gallus C-type lectin domain family 3 member B (CLEC3B), mRNA. [Source:RefSeq mRNA;Acc:NM_204666]	2	43035072	43041839	protein_coding	NCBI gene	CLEC3B		395386
ENSGALG00000006503	0.557261	5.2866	3.60275	0.0576841	0.655731	VDAC1	Gallus gallus voltage dependent anion channel 1 (VDAC1), mRNA. [Source:RefSeq mRNA;Acc:NM_001033869]	13	16693676	16748810	protein_coding	NCBI gene	VDAC1		416320
ENSGALG00000005936	0.935604	3.50222	3.60112	0.0577408	0.655731	AGTR2	angiotensin II receptor type 2 [Source:NCBI gene;Acc:428708]	4	2997857	3013197	protein_coding	HGNC Symbol	AGTR2	AGTR2	428708
ENSGALG00000026443	0.639373	3.10802	3.60042	0.0577651	0.655731	RNF44	ring finger protein 44 [Source:NCBI gene;Acc:416224]	13	11084545	11095710	protein_coding	HGNC Symbol	RNF44	RNF44	416224
ENSGALG00000007886	-0.665748	5.90162	3.59196	0.0580598	0.65843			5	19338964	19346387	protein_coding				NA
ENSGALG00000014765	0.521486	4.56646	3.59049	0.058111	0.65843	TRIM23	tripartite motif containing 23 [Source:NCBI gene;Acc:427164]	Z	20586231	20606756	protein_coding	HGNC Symbol	TRIM23	TRIM23	427164
ENSGALG00000028685	-0.616534	4.79774	3.58696	0.0582346	0.659215	SEMA5A	semaphorin 5A [Source:NCBI gene;Acc:420931]	2	78655148	78914889	protein_coding	HGNC Symbol	SEMA5A	SEMA5A	420931
ENSGALG00000030767	-0.970498	0.799407	3.58525	0.0582948	0.659237		transmembrane protein 68-like [Source:NCBI gene;Acc:421125]	2	111032635	111051679	protein_coding		TMEM68L		421125
ENSGALG00000004325	-0.664303	9.38668	3.58382	0.0583449	0.659237	P4HA1	Gallus gallus prolyl 4-hydroxylase subunit alpha 1 (P4HA1), transcript variant 2, mRNA. [Source:RefSeq mRNA;Acc:NM_001198736]	6	11904936	11935569	protein_coding	NCBI gene	P4HA1		423704
ENSGALG00000007936	-0.583509	8.25664	3.57902	0.0585137	0.660532			4	12938400	12949670	protein_coding				NA
ENSGALG00000013878	-0.492171	5.4719	3.57453	0.0586719	0.661518	PCYOX1	prenylcysteine oxidase 1 [Source:NCBI gene;Acc:426297]	22	4138675	4143999	protein_coding	HGNC Symbol	PCYOX1	PCYOX1	426297
ENSGALG00000000557	-0.912387	0.64969	3.57311	0.0587224	0.661518	ETNK2	ethanolamine kinase 2 [Source:NCBI gene;Acc:426690]	26	1717215	1724197	protein_coding	HGNC Symbol	ETNK2	ETNK2	426690
ENSGALG00000012412	-0.582218	5.76893	3.57171	0.0587717	0.661518	MTHFD1L	methylenetetrahydrofolate dehydrogenase (NADP+ dependent) 1 like [Source:HGNC Symbol;Acc:HGNC:21055]	3	48743410	48879114	protein_coding	HGNC Symbol		MTHFD1L	NA
ENSGALG00000053091	0.95346	1.06464	3.57039	0.0588185	0.661518			7	19714510	19723832	lncRNA				NA
ENSGALG00000002210	-0.651042	9.47232	3.56523	0.0590015	0.662152	PPIB	Gallus gallus peptidylprolyl isomerase B (cyclophilin B) (PPIB), mRNA. [Source:RefSeq mRNA;Acc:NM_205461]	10	1762469	1763840	protein_coding	NCBI gene	PPIB		396447
ENSGALG00000012319	-0.595657	2.97846	3.56439	0.0590315	0.662152	SLC9B2	solute carrier family 9 member B2 [Source:HGNC Symbol;Acc:HGNC:25143]	4	60955253	60970704	protein_coding	HGNC Symbol		SLC9B2	NA
ENSGALG00000021475	0.483944	5.40323	3.5642	0.0590381	0.662152	ADAR1	adenosine deaminase, RNA specific [Source:NCBI gene;Acc:769675]	25	2955362	2966558	protein_coding	UniProtKB Gene Name	ADAR		769675
ENSGALG00000033885	0.818269	2.19833	3.56131	0.059141	0.662695	RAP1GAP2	Gallus gallus RAP1 GTPase activating protein 2 (RAP1GAP2), mRNA. [Source:RefSeq mRNA;Acc:NM_001031478]	19	9665263	9716788	protein_coding	NCBI gene	RAP1GAP2		427841
ENSGALG00000016228	1.2122	0.563856	3.55487	0.0593711	0.663739	NYX	nyctalopin [Source:HGNC Symbol;Acc:HGNC:8082]	1	113301915	113303342	protein_coding	HGNC Symbol		NYX	NA
ENSGALG00000002024	-0.525526	6.86848	3.55342	0.0594228	0.663739	COMT	catechol-O-methyltransferase [Source:NCBI gene;Acc:416783]	15	1326281	1366341	protein_coding	HGNC Symbol	COMT	COMT	416783
ENSGALG00000049348	-0.476964	4.30475	3.55113	0.0595048	0.663739		phosphohistidine phosphatase 1 [Source:NCBI gene;Acc:424401]	8	5472671	5478090	protein_coding		LOC424401		424401
ENSGALG00000010813	-0.447691	5.5702	3.54979	0.0595532	0.663739	GOLGA5	golgin A5 [Source:NCBI gene;Acc:423419]	5	45034325	45050422	protein_coding	HGNC Symbol	GOLGA5	GOLGA5	423419
ENSGALG00000006017	0.579932	4.41743	3.54832	0.0596059	0.663739	DOCK11	dedicator of cytokinesis 11 [Source:NCBI gene;Acc:422229]	4	3316455	3386100	protein_coding	HGNC Symbol	DOCK11	DOCK11	422229
ENSGALG00000035266	-0.911593	4.45153	3.5482	0.0596101	0.663739	ANOS1	Anosmin-1 [Source:UniProtKB/Swiss-Prot;Acc:P33005]	1	127043815	127168755	protein_coding	HGNC Symbol		ANOS1	NA
ENSGALG00000048565	-0.483927	4.95408	3.54651	0.0596708	0.663739	PRKCSH	protein kinase C substrate 80K-H [Source:NCBI gene;Acc:107050604]	KZ626839.1	2009579	2022346	protein_coding	HGNC Symbol	PRKCSH	PRKCSH	107050604
ENSGALG00000016471	0.512221	4.59185	3.54519	0.0597182	0.663739		5'-nucleotidase, cytosolic IB [Source:NCBI gene;Acc:421954]	3	100541466	100547451	protein_coding		NT5C1B		421954
ENSGALG00000026809	-0.56712	6.03335	3.545	0.0597251	0.663739	SARS	seryl-tRNA synthetase [Source:HGNC Symbol;Acc:HGNC:10537]	26	1158656	1164305	protein_coding	HGNC Symbol		SARS	NA
ENSGALG00000047569	1.08034	2.32301	3.54301	0.0597967	0.663929			2	34797	36200	protein_coding				NA
ENSGALG00000014128	-0.853336	5.14401	3.5391	0.0599378	0.664499	A4GALT	Gallus gallus alpha 1,4-galactosyltransferase (P blood group) (A4GALT), mRNA. [Source:RefSeq mRNA;Acc:NM_001291811]	1	68335336	68348032	protein_coding	NCBI gene	A4GALT		418223
ENSGALG00000009031	0.601521	5.17345	3.53857	0.0599573	0.664499	SESTD1	SEC14 and spectrin domain containing 1 [Source:NCBI gene;Acc:424125]	7	15017686	15069511	protein_coding	HGNC Symbol	SESTD1	SESTD1	424125
ENSGALG00000052658	0.568712	3.20527	3.53293	0.0601615	0.666156			2	145637251	145647491	lncRNA				NA
ENSGALG00000002445	0.475429	5.07226	3.53034	0.0602554	0.666589	KIAA0319L	KIAA0319 like [Source:NCBI gene;Acc:419634]	23	4459155	4486555	protein_coding	HGNC Symbol	KIAA0319L	KIAA0319L	419634
ENSGALG00000011241	0.688328	3.97792	3.5282	0.0603332	0.666594	RFTN1	Gallus gallus raftlin, lipid raft linker 1 (RFTN1), mRNA. [Source:RefSeq mRNA;Acc:NM_204458]	2	34320041	34414155	protein_coding	NCBI gene	RFTN1		395109
ENSGALG00000015073	-0.501114	7.12912	3.52732	0.0603654	0.666594	TMEM39A	transmembrane protein 39A [Source:HGNC Symbol;Acc:HGNC:25600]	1	81358311	81383483	protein_coding	HGNC Symbol		TMEM39A	NA
ENSGALG00000037257	0.791853	2.67558	3.52514	0.0604446	0.666725	HLX	H2.0 like homeobox [Source:NCBI gene;Acc:107052956]	3	18695571	18698897	protein_coding	HGNC Symbol	HLX	HLX	107052956
ENSGALG00000029829	-0.755935	2.67292	3.52398	0.0604869	0.666725	RNLS	Gallus gallus renalase, FAD-dependent amine oxidase (RNLS), mRNA. [Source:RefSeq mRNA;Acc:NM_001199599]	6	10115541	10178635	protein_coding	NCBI gene	RNLS		423674
ENSGALG00000051954	0.578312	3.49343	3.51996	0.060634	0.667288	RBM43	RNA binding motif protein 43 [Source:NCBI gene;Acc:424313]	7	35095688	35100528	protein_coding	UniProtKB Gene Name	RBM43		424313
ENSGALG00000003547	-0.446984	6.15612	3.51959	0.0606475	0.667288	SKP2	S-phase kinase associated protein 2 [Source:HGNC Symbol;Acc:HGNC:10901]	Z	10978967	10990022	protein_coding	HGNC Symbol		SKP2	NA
ENSGALG00000049356	0.962859	0.927689	3.5172	0.0607351	0.667647			14	9466527	9473409	protein_coding				NA
ENSGALG00000003952	-1.07476	2.28029	3.51386	0.0608577	0.667921	RBPJL	recombination signal binding protein for immunoglobulin kappa J region like [Source:HGNC Symbol;Acc:HGNC:13761]	20	5148004	5151439	protein_coding	HGNC Symbol		RBPJL	NA
ENSGALG00000051274	1.11914	1.28384	3.51314	0.0608838	0.667921	B3GALT2	beta-1,3-galactosyltransferase 2 [Source:NCBI gene;Acc:769122]	8	3820106	3828000	protein_coding	HGNC Symbol	B3GALT2	B3GALT2	769122
ENSGALG00000004055	-0.428624	4.88245	3.51203	0.0609247	0.667921	C7orf50	chromosome 14 C7orf50 homolog [Source:NCBI gene;Acc:416455]	14	2679816	2775732	protein_coding	HGNC Symbol	C14H7orf50	C7orf50	416455
ENSGALG00000038848	-0.975198	1.01925	3.50439	0.0612064	0.670406	MSX2	msh homeobox 2 [Source:NCBI gene;Acc:395245]	13	10514513	10519859	protein_coding	NCBI gene	MSX2		395245
ENSGALG00000000946	-0.455646	5.61809	3.50181	0.0613016	0.67049	PFDN1	Gallus gallus prefoldin subunit 1 (PFDN1), transcript variant 2, mRNA. [Source:RefSeq mRNA;Acc:NM_001277147]	13	2140881	2170325	protein_coding	NCBI gene	PFDN1		416142
ENSGALG00000035626	-0.534479	7.26152	3.5012	0.0613243	0.67049	DAD1	defender against cell death 1 [Source:NCBI gene;Acc:395343]	27	2275923	2278771	protein_coding	UniProtKB Gene Name	DAD1		395343
ENSGALG00000054182	1.16359	1.63045	3.49243	0.0616498	0.673444			1	136223868	136229368	lncRNA				NA
ENSGALG00000016768	-0.572893	4.72342	3.49	0.0617405	0.673541	LONRF2	LON peptidase N-terminal domain and ring finger 2 [Source:HGNC Symbol;Acc:HGNC:24788]	1	134355045	134386116	protein_coding	HGNC Symbol		LONRF2	NA
ENSGALG00000041344	1.73075	3.52048	3.48854	0.061795	0.673541	FABP5	fatty acid binding protein 5 [Source:HGNC Symbol;Acc:HGNC:3560]	2	121272547	121278022	protein_coding	HGNC Symbol		FABP5	NA
ENSGALG00000014192	0.777141	2.30822	3.48774	0.0618248	0.673541	ATP10D	ATPase phospholipid transporting 10D (putative) [Source:NCBI gene;Acc:422768]	4	66765329	66794720	protein_coding	HGNC Symbol	ATP10D	ATP10D	422768
ENSGALG00000051082	0.949018	2.86394	3.48399	0.0619651	0.674467			3	64898746	64898951	protein_coding				NA
ENSGALG00000051280	0.506376	4.43145	3.48081	0.0620845	0.675162	DNAJB1	dnaJ homolog subfamily B member 1-like [Source:NCBI gene;Acc:107049075]	30	875944	879908	protein_coding	HGNC Symbol	LOC107049075	DNAJB1	107049075
ENSGALG00000007226	-1.30223	5.50583	3.47865	0.0621654	0.675438	OSTN	osteocrin [Source:NCBI gene;Acc:424907]	9	13868182	13917246	protein_coding	NCBI gene	OSTN		424907
ENSGALG00000013229	-0.485073	5.10309	3.475	0.0623027	0.676326	CMAS	cytidine monophosphate N-acetylneuraminic acid synthetase [Source:NCBI gene;Acc:418199]	1	66843524	66853791	protein_coding	HGNC Symbol	CMAS	CMAS	418199
ENSGALG00000005781	-0.520414	6.76016	3.47259	0.0623935	0.676708	ARFGAP1	Gallus gallus ADP ribosylation factor GTPase activating protein 1 (ARFGAP1), mRNA. [Source:RefSeq mRNA;Acc:NM_001030857]	20	8784838	8801814	protein_coding	NCBI gene	ARFGAP1		419241
ENSGALG00000043971	-0.478452	4.84694	3.46994	0.0624936	0.676959			13	613317	618879	protein_coding				NA
ENSGALG00000031656	0.976558	1.63991	3.46828	0.0625564	0.676959	EYA4	Gallus gallus EYA transcriptional coactivator and phosphatase 4 (EYA4), mRNA. [Source:RefSeq mRNA;Acc:NM_001305177]	3	56480470	56633286	protein_coding	NCBI gene	EYA4		395716
ENSGALG00000028696	-0.45927	5.45648	3.46756	0.0625836	0.676959			5	12387716	12391494	protein_coding				NA
ENSGALG00000013503	0.957054	0.746259	3.46444	0.0627019	0.677425	FAM149A	family with sequence similarity 149 member A [Source:HGNC Symbol;Acc:HGNC:24527]	4	61340939	61353442	protein_coding	HGNC Symbol		FAM149A	NA
ENSGALG00000034971	0.829906	1.86256	3.46349	0.0627379	0.677425	SLC45A4	solute carrier family 45 member 4 [Source:NCBI gene;Acc:420308]	2	146035610	146065241	protein_coding	HGNC Symbol	SLC45A4	SLC45A4	420308
ENSGALG00000013882	0.492164	4.84406	3.45917	0.062902	0.678595	MXD1	Gallus gallus MAX dimerization protein 1 (MXD1), mRNA. [Source:RefSeq mRNA;Acc:NM_001039310]	22	4110333	4118011	protein_coding	NCBI gene	MXD1		426299
ENSGALG00000001189	0.996094	1.96127	3.4514	0.0631981	0.681185	NCF1	Gallus gallus neutrophil cytosolic factor 1 (NCF1), mRNA. [Source:RefSeq mRNA;Acc:NM_001030709]	19	2800480	2807394	protein_coding	NCBI gene	NCF1		417485
ENSGALG00000003412	0.587807	4.48152	3.44583	0.0634117	0.682882			17	7090031	7108362	protein_coding				NA
ENSGALG00000002987	-0.598632	6.61367	3.43996	0.0636372	0.684705	SERPINF2	serpin family F member 2 [Source:NCBI gene;Acc:100857105]	19	5543842	5551420	protein_coding	HGNC Symbol	SERPINF2	SERPINF2	100857105
ENSGALG00000054048	0.537692	3.49343	3.43725	0.0637419	0.684824			19	6867165	6920815	protein_coding				NA
ENSGALG00000036293	-0.440769	6.20311	3.43658	0.0637675	0.684824	EBAG9	estrogen receptor binding site associated, antigen, 9 [Source:NCBI gene;Acc:420276]	2	132562852	132582862	protein_coding	NCBI gene	EBAG9		420276
ENSGALG00000031615	-1.12379	2.17279	3.4353	0.0638171	0.684824	FAIM2	Fas apoptotic inhibitory molecule 2 [Source:NCBI gene;Acc:426899]	33	5144398	5159038	protein_coding	HGNC Symbol	FAIM2	FAIM2	426899
ENSGALG00000003011	0.892425	2.43064	3.43364	0.063881	0.684906	TOM1L1	target of myb1 like 1 membrane trafficking protein [Source:NCBI gene;Acc:417391]	18	5812118	5833003	protein_coding	HGNC Symbol	TOM1L1	TOM1L1	417391
ENSGALG00000041296	0.720263	2.97515	3.43155	0.0639619	0.68517		SRY-box 7 [Source:NCBI gene;Acc:771337]	3	106816449	106818809	protein_coding		SOX7		771337
ENSGALG00000003282	0.477186	6.68434	3.43004	0.0640207	0.685174			27	7694496	7699792	protein_coding				NA
ENSGALG00000036915	-0.589852	4.64536	3.42855	0.0640784	0.685174	SQLE	Gallus gallus squalene epoxidase (SQLE), mRNA. [Source:RefSeq mRNA;Acc:NM_001194927]	2	138683095	138697225	protein_coding	NCBI gene	SQLE		420335
ENSGALG00000049529	-0.754667	9.50456	3.42719	0.0641313	0.685174			1	86110412	86147612	protein_coding				NA
ENSGALG00000035604	-0.476753	5.66518	3.4248	0.0642239	0.685388	USB1	U6 snRNA biogenesis 1 [Source:NCBI gene;Acc:415628]	11	449045	453768	protein_coding	HGNC Symbol	USB1	USB1	415628
ENSGALG00000007731	-0.515386	4.05636	3.42377	0.064264	0.685388	DPCD	Gallus gallus deleted in primary ciliary dyskinesia homolog (mouse) (DPCD), transcript variant 1, mRNA. [Source:RefSeq mRNA;Acc:NM_001277365]	6	23757619	23765090	protein_coding	NCBI gene	DPCD		423852
ENSGALG00000031997	-1.38027	5.3892	3.42134	0.0643587	0.685798	SFRP4	secreted frizzled related protein 4 [Source:HGNC Symbol;Acc:HGNC:10778]	2	46095977	46105425	protein_coding	HGNC Symbol		SFRP4	NA
ENSGALG00000006958	-1.1012	9.19607	3.41668	0.0645408	0.687136		collagen type XXVII alpha 1 chain [Source:NCBI gene;Acc:417231]	17	5031761	5159465	protein_coding		COL27A1		417231
ENSGALG00000009239	0.875604	0.806992	3.41297	0.0646859	0.688079			4	20021540	20038962	protein_coding				NA
ENSGALG00000009654	-0.519194	5.50324	3.4075	0.0649006	0.689614	MLF1	myeloid leukemia factor 1 [Source:NCBI gene;Acc:425019]	9	22621538	22635771	protein_coding	UniProtKB Gene Name	MLF1		425019
ENSGALG00000037998	-0.580482	3.628	3.40641	0.0649435	0.689614	GLTP	Gallus gallus glycolipid transfer protein (GLTP), mRNA. [Source:RefSeq mRNA;Acc:NM_001277517]	15	7141836	7143997	protein_coding	NCBI gene	GLTP		429534
ENSGALG00000009429	0.630816	3.1131	3.40446	0.0650204	0.68974	RXFP1	relaxin family peptide receptor 1 [Source:NCBI gene;Acc:422415]	4	21878289	21927832	protein_coding	HGNC Symbol	RXFP1	RXFP1	422415
ENSGALG00000006568	-0.446727	5.56726	3.40282	0.0650852	0.68974	TM9SF4	transmembrane 9 superfamily member 4 [Source:NCBI gene;Acc:419281]	20	10113124	10127346	protein_coding	HGNC Symbol	TM9SF4	TM9SF4	419281
ENSGALG00000034007	0.554795	3.73953	3.4018	0.0651254	0.68974	ITGA6	Gallus gallus integrin subunit alpha 6 (ITGA6), mRNA. [Source:RefSeq mRNA;Acc:NM_205289]	7	17715353	17831994	protein_coding	UniProtKB Gene Name	ITGA6		396226
ENSGALG00000013297	-0.649076	3.83988	3.39948	0.0652169	0.690108	BBOX1	gamma-butyrobetaine hydroxylase 1 [Source:NCBI gene;Acc:426932]	5	3749262	3782806	protein_coding	HGNC Symbol	BBOX1	BBOX1	426932
ENSGALG00000001711	0.628034	3.91437	3.3955	0.0653747	0.691177	PPCDC	phosphopantothenoylcysteine decarboxylase [Source:NCBI gene;Acc:427477]	10	2810721	2835077	protein_coding	HGNC Symbol	PPCDC	PPCDC	427477
ENSGALG00000003299	0.548371	5.43175	3.39185	0.0655195	0.692106	NSD3	nuclear receptor binding SET domain protein 3 [Source:NCBI gene;Acc:426778]	22	2604802	2634066	protein_coding	HGNC Symbol	NSD3	NSD3	426778
ENSGALG00000010974	-0.618588	4.16816	3.37987	0.0659973	0.696549	GSC	Gallus gallus goosecoid homeobox (GSC), mRNA. [Source:RefSeq mRNA;Acc:NM_205331]	5	45910321	45911817	protein_coding	NCBI gene	GSC		396273
ENSGALG00000016919	1.07543	1.66135	3.37721	0.0661041	0.697071	ACOD1	aconitate decarboxylase 1 [Source:NCBI gene;Acc:418812]	1	155850483	155873611	protein_coding	HGNC Symbol	ACOD1	ACOD1	418812
ENSGALG00000006083	-0.603608	3.33972	3.37495	0.0661946	0.697379			10	11903990	11918958	protein_coding				NA
ENSGALG00000016681	0.520126	4.27056	3.37363	0.0662478	0.697379	ZBED1	zinc finger BED-type containing 1 [Source:NCBI gene;Acc:418663]	1	129980985	130145449	protein_coding	HGNC Symbol	ZBED1	ZBED1	418663
ENSGALG00000008349	-0.468447	5.30391	3.3709	0.0663577	0.697664	LMCD1	LIM and cysteine rich domains 1 [Source:NCBI gene;Acc:416113]	12	19629856	19651438	protein_coding	HGNC Symbol	LMCD1	LMCD1	416113
ENSGALG00000043208	0.532765	4.86554	3.36908	0.066431	0.697664	TRAFD1	Gallus gallus TRAF-type zinc finger domain containing 1 (TRAFD1), mRNA. [Source:RefSeq mRNA;Acc:NM_001006191]	15	6590284	6599691	protein_coding	NCBI gene	TRAFD1		416884
ENSGALG00000040793	-0.580222	8.44852	3.36868	0.0664469	0.697664	KDELR2	Gallus gallus KDEL endoplasmic reticulum protein retention receptor 2 (KDELR2), mRNA. [Source:RefSeq mRNA;Acc:NM_001159715]	14	9192165	9204073	protein_coding	UniProtKB Gene Name	KDELR2		771927
ENSGALG00000015669	0.909445	0.952993	3.36703	0.0665137	0.697763	PTBP3	polypyrimidine tract binding protein 3 [Source:NCBI gene;Acc:427333]	Z	66269978	66319837	protein_coding	HGNC Symbol	PTBP3	PTBP3	427333
ENSGALG00000031542	-0.428721	5.52458	3.36406	0.0666335	0.698196	EXT2	exostosin glycosyltransferase 2 [Source:HGNC Symbol;Acc:HGNC:3513]	5	21966267	22035594	protein_coding	HGNC Symbol		EXT2	NA
ENSGALG00000000776	0.496722	3.81775	3.36317	0.0666697	0.698196	BRPF3	bromodomain and PHD finger containing, 3 [Source:NCBI gene;Acc:421182]	26	192701	216901	protein_coding	HGNC Symbol	BRPF3	BRPF3	421182
ENSGALG00000001727	0.916057	0.83529	3.36031	0.0667856	0.698808	LZTS1	leucine zipper tumor suppressor 1 [Source:NCBI gene;Acc:431331]	22	1887126	1890661	protein_coding	HGNC Symbol	LZTS1	LZTS1	431331
ENSGALG00000011689	-0.458755	6.55497	3.35659	0.0669364	0.699704	PDIA5	protein disulfide isomerase family A member 5 [Source:NCBI gene;Acc:424249]	7	26824064	26916163	protein_coding	HGNC Symbol	PDIA5	PDIA5	424249
ENSGALG00000012640	-0.523443	7.86383	3.35537	0.0669862	0.699704	TMEM263	Gallus gallus transmembrane protein 263 (TMEM263), mRNA. [Source:RefSeq mRNA;Acc:NM_001006244]	1	53635743	53648531	protein_coding	NCBI gene	TMEM263		418068
ENSGALG00000016906	0.592398	3.63054	3.35394	0.0670445	0.699712	SPRY2	Gallus gallus sprouty RTK signaling antagonist 2 (SPRY2), mRNA. [Source:RefSeq mRNA;Acc:NM_204800]	1	154055398	154060716	protein_coding	NCBI gene	SPRY2		395584
ENSGALG00000004087	-0.527477	4.50048	3.3509	0.0671682	0.700026	THSD4	thrombospondin type 1 domain containing 4 [Source:NCBI gene;Acc:415395]	10	6784258	7036593	protein_coding	HGNC Symbol	THSD4	THSD4	415395
ENSGALG00000015693	0.446315	5.15026	3.35034	0.0671912	0.700026	USP25	ubiquitin specific peptidase 25 [Source:NCBI gene;Acc:418471]	1	99983468	100073181	protein_coding	HGNC Symbol	USP25	USP25	418471
ENSGALG00000005823	-0.681153	10.2863	3.34897	0.0672471	0.700026	HDLBP	high density lipoprotein binding protein [Source:NCBI gene;Acc:395984]	9	5116399	5150308	protein_coding	NCBI gene	HDLBP		395984
ENSGALG00000008844	-0.65029	7.50419	3.34357	0.067468	0.70146	SLC31A1	Gallus gallus solute carrier family 31 member 1 (SLC31A1), transcript variant 3, mRNA. [Source:RefSeq mRNA;Acc:NM_001305658]	17	1846199	1870295	protein_coding	NCBI gene	SLC31A1		417268
ENSGALG00000012281	0.487362	3.78012	3.34279	0.0675002	0.70146	PLA2G6	Gallus gallus phospholipase A2 group VI (PLA2G6), mRNA. [Source:RefSeq mRNA;Acc:NM_001130738]	1	50979471	50998677	protein_coding	NCBI gene	PLA2G6		418028
ENSGALG00000028691	-0.599316	3.17901	3.34	0.0676148	0.702051	MPG	N-methylpurine DNA glycosylase [Source:NCBI gene;Acc:416648]	14	12442148	12455061	protein_coding	HGNC Symbol	MPG	MPG	416648
ENSGALG00000015842	0.800815	2.65257	3.33036	0.0680121	0.703632	TIAM1	T cell lymphoma invasion and metastasis 1 [Source:NCBI gene;Acc:418491]	1	105805720	105885857	protein_coding	HGNC Symbol	TIAM1	TIAM1	418491
ENSGALG00000005442	0.664257	3.62346	3.32954	0.0680459	0.703632	PALMD	palmdelphin [Source:NCBI gene;Acc:424475]	8	12531463	12557002	protein_coding	NCBI gene	PALMD		424475
ENSGALG00000036850	0.518576	5.73146	3.32922	0.0680593	0.703632	DNAJA4	DnaJ heat shock protein family (Hsp40) member A4 [Source:NCBI gene;Acc:415360]	10	4188720	4194426	protein_coding	HGNC Symbol	DNAJA4	DNAJA4	415360
ENSGALG00000052689	0.804075	1.41631	3.3291	0.0680642	0.703632			25	3971454	3980590	protein_coding				NA
ENSGALG00000053279	-0.675127	2.98979	3.32674	0.0681619	0.703632			3	65832266	65837554	protein_coding				NA
ENSGALG00000007170	-0.426432	4.79712	3.32635	0.0681781	0.703632	SNRPA1	Gallus gallus small nuclear ribonucleoprotein polypeptide A' (SNRPA1), mRNA. [Source:RefSeq mRNA;Acc:NM_001005823]	10	18059065	18064217	protein_coding	NCBI gene	SNRPA1		415523
ENSGALG00000033855	-0.476818	5.84146	3.32447	0.0682558	0.703632	GOLT1B	golgi transport 1B [Source:NCBI gene;Acc:418192]	1	65337341	65349940	protein_coding	HGNC Symbol	GOLT1B	GOLT1B	418192
ENSGALG00000012798	-0.654655	8.73091	3.32403	0.0682743	0.703632	SSR1	Gallus gallus signal sequence receptor subunit 1 (SSR1), mRNA. [Source:RefSeq mRNA;Acc:NM_001006375]	2	64623377	64634226	protein_coding	NCBI gene	SSR1		420871
ENSGALG00000032313	-0.580022	8.01704	3.32323	0.0683076	0.703632	KDELR3	Gallus gallus KDEL endoplasmic reticulum protein retention receptor 3 (KDELR3), mRNA. [Source:RefSeq mRNA;Acc:NM_001012996]	1	50897173	50902317	protein_coding	NCBI gene	KDELR3		418026
ENSGALG00000003015	0.986245	8.77561	3.32185	0.0683648	0.703632	SERPINF1	Gallus gallus serpin family F member 1 (SERPINF1), mRNA. [Source:RefSeq mRNA;Acc:NM_001257289]	19	5554574	5561459	protein_coding	NCBI gene	SERPINF1		417561
ENSGALG00000038364	-0.990096	10.1334	3.31967	0.0684554	0.703632	NOV	Gallus gallus nephroblastoma overexpressed (NOV), mRNA. [Source:RefSeq mRNA;Acc:NM_205268]	2	136482292	136487586	protein_coding	NCBI gene	NOV		396204
ENSGALG00000006252	-0.550259	7.13725	3.31935	0.0684688	0.703632	LMO4	Gallus gallus LIM domain only 4 (LMO4), mRNA. [Source:RefSeq mRNA;Acc:NM_204112]	8	16116468	16130653	protein_coding	NCBI gene	LMO4		373901
ENSGALG00000010979	0.521204	4.0504	3.3179	0.0685291	0.703632		hydroxysteroid 17-beta dehydrogenase 11 [Source:NCBI gene;Acc:422588]	4	45715041	45720203	protein_coding		HSD17B11		422588
ENSGALG00000034487	-0.668066	5.22063	3.31516	0.0686436	0.703632	IMPA1	inositol monophosphatase 1 [Source:NCBI gene;Acc:420199]	2	121389232	121401025	protein_coding	HGNC Symbol	IMPA1	IMPA1	420199
ENSGALG00000039704	-0.509098	6.88376	3.31515	0.0686442	0.703632	SEC22B	Gallus gallus SEC22 homolog B, vesicle trafficking protein (SEC22B), mRNA. [Source:RefSeq mRNA;Acc:NM_001031266]	8	4531000	4539897	protein_coding	NCBI gene	SEC22B		424377
ENSGALG00000027046	0.43099	5.35952	3.314	0.0686922	0.703632	INTS3	integrator complex subunit 3 [Source:HGNC Symbol;Acc:HGNC:26153]	25	3364117	3395057	protein_coding	HGNC Symbol		INTS3	NA
ENSGALG00000037506	0.679398	2.55549	3.31243	0.0687577	0.703671	SIPA1L2	signal induced proliferation associated 1 like 2 [Source:HGNC Symbol;Acc:HGNC:23800]	3	39259121	39362915	protein_coding	HGNC Symbol		SIPA1L2	NA
ENSGALG00000011005	-0.686943	6.41402	3.31056	0.0688362	0.703671	KCNK1	potassium two pore domain channel subfamily K member 7 [Source:NCBI gene;Acc:421519]	3	38762090	38790863	protein_coding	HGNC Symbol	KCNK7	KCNK1	421519
ENSGALG00000039685	0.492431	4.18632	3.30976	0.0688694	0.703671	GMEB2	glucocorticoid modulatory element binding protein 2 [Source:NCBI gene;Acc:419264]	20	9717686	9728495	protein_coding	HGNC Symbol	GMEB2	GMEB2	419264
ENSGALG00000030376	-0.497307	7.17063	3.30227	0.0691842	0.705821	DHRS3	Gallus gallus dehydrogenase/reductase 3 (DHRS3), mRNA. [Source:RefSeq mRNA;Acc:NM_001277910]	21	5314485	5343907	protein_coding	NCBI gene	DHRS3		419480
ENSGALG00000048674	-0.536315	6.19631	3.30095	0.0692397	0.705821			1	65422008	65425466	lncRNA				NA
ENSGALG00000048029	0.9884	1.23233	3.30062	0.0692539	0.705821			Z	9447204	9450366	lncRNA				NA
ENSGALG00000040519	-0.582287	5.69104	3.29746	0.069387	0.705926	PEF1	penta-EF-hand domain containing 1 [Source:NCBI gene;Acc:419644]	23	5114632	5116781	protein_coding	HGNC Symbol	PEF1	PEF1	419644
ENSGALG00000002761	0.483856	5.06318	3.29342	0.0695581	0.705926	SIRT1	sirtuin 1 [Source:HGNC Symbol;Acc:HGNC:14929]	6	7315727	7337324	protein_coding	HGNC Symbol		SIRT1	NA
ENSGALG00000043734	-0.690049	4.99841	3.29247	0.069598	0.705926	LIPG	lipase G, endothelial type [Source:NCBI gene;Acc:426846]	Z	1061896	1069535	protein_coding	HGNC Symbol	LIPG	LIPG	426846
ENSGALG00000019233	-1.30866	3.35892	3.29231	0.0696051	0.705926		phospholipase A2 group X-like [Source:NCBI gene;Acc:418356]	1	83879170	83892733	protein_coding		PLA2G10L		418356
ENSGALG00000006868	-0.622698	4.17406	3.29185	0.0696246	0.705926	CRACR2B	calcium release activated channel regulator 2B [Source:HGNC Symbol;Acc:HGNC:28703]	5	15928417	15957238	protein_coding	HGNC Symbol		CRACR2B	NA
ENSGALG00000013409	1.01525	1.44443	3.28872	0.0697572	0.705926			23	2220746	2229123	protein_coding				NA
ENSGALG00000036477	-0.463147	6.66987	3.2875	0.0698093	0.705926	CHPF2	chondroitin polymerizing factor 2 [Source:NCBI gene;Acc:426039]	2	154470	159009	protein_coding	HGNC Symbol	CHPF2	CHPF2	426039
ENSGALG00000008059	-0.42351	5.30574	3.28724	0.0698205	0.705926	ASCC2	activating signal cointegrator 1 complex subunit 2 [Source:NCBI gene;Acc:417016]	15	11292842	11317278	protein_coding	HGNC Symbol	ASCC2	ASCC2	417016
ENSGALG00000032974	-0.667976	6.96094	3.28634	0.0698585	0.705926	ADAMTS2	ADAM metallopeptidase with thrombospondin type 1 motif 2 [Source:HGNC Symbol;Acc:HGNC:218]	13	14367414	14532703	protein_coding	HGNC Symbol		ADAMTS2	NA
ENSGALG00000008563	-0.51001	5.26662	3.28486	0.0699217	0.705926	ENTPD6	Gallus gallus ectonucleoside triphosphate diphosphohydrolase 6 (putative) (ENTPD6), mRNA. [Source:RefSeq mRNA;Acc:NM_001305234]	3	16177804	16189143	protein_coding	NCBI gene	ENTPD6		416708
ENSGALG00000021405	0.511259	3.83849	3.28444	0.0699395	0.705926			15	5927685	5935203	lncRNA				NA
ENSGALG00000001702	-0.534285	4.20924	3.28291	0.0700049	0.705926	EXOC3L1	exocyst complex component 3 like 1 [Source:NCBI gene;Acc:769364]	11	979152	987407	protein_coding	HGNC Symbol	EXOC3L1	EXOC3L1	769364
ENSGALG00000012849	-0.426662	5.28978	3.27977	0.0701389	0.705926	SLC37A3	Gallus gallus solute carrier family 37 member 3 (SLC37A3), mRNA. [Source:RefSeq mRNA;Acc:NM_001012538]	1	56750744	56771091	protein_coding	NCBI gene	SLC37A3		418112
ENSGALG00000037286	0.838919	1.25837	3.27977	0.0701389	0.705926	VIL1	Gallus gallus villin 1 (VIL1), mRNA. [Source:RefSeq mRNA;Acc:NM_205442]	7	22534108	22539376	protein_coding	NCBI gene	VIL1		396423
ENSGALG00000003475	-0.509106	6.22537	3.27823	0.0702044	0.705926	ACLY	ATP citrate lyase [Source:NCBI gene;Acc:395373]	27	7521200	7545007	protein_coding	HGNC Symbol	ACLY	ACLY	395373
ENSGALG00000003805	-0.537551	4.95045	3.27804	0.0702129	0.705926			6	10769461	10913135	protein_coding				NA
ENSGALG00000002155	0.698393	3.13624	3.27517	0.0703358	0.705926	HS6ST1	Gallus gallus heparan sulfate 6-O-sulfotransferase 1 (HS6ST1), mRNA. [Source:RefSeq mRNA;Acc:NM_204482]	9	1733842	1899914	protein_coding	UniProtKB Gene Name	HS6ST1		395141
ENSGALG00000043435	1.15235	1.69533	3.2708	0.0705232	0.705926	CARNS1	Gallus gallus carnosine synthase 1 (CARNS1), mRNA. [Source:RefSeq mRNA;Acc:NM_001172593]	5	205918	211190	protein_coding	NCBI gene	CARNS1		100359387
ENSGALG00000033966	-0.552084	3.95707	3.26952	0.0705781	0.705926	TENM4	teneurin transmembrane protein 4 [Source:HGNC Symbol;Acc:HGNC:29945]	1	193461898	193803700	protein_coding	HGNC Symbol		TENM4	NA
ENSGALG00000028265	-0.52585	8.16242	3.26892	0.0706042	0.705926	SURF4	Gallus gallus surfeit 4 (SURF4), mRNA. [Source:RefSeq mRNA;Acc:NM_204355]	17	7176124	7189309	protein_coding	NCBI gene	SURF4		374273
ENSGALG00000015388	0.833416	1.14799	3.26832	0.07063	0.705926	PRDM1	PR/SET domain 1 [Source:NCBI gene;Acc:445340]	3	68350477	68445504	protein_coding	HGNC Symbol	PRDM1	PRDM1	445340
ENSGALG00000049654	-0.958155	1.02463	3.26825	0.0706331	0.705926	VWA3A	von Willebrand factor A domain containing 3A [Source:NCBI gene;Acc:416616]	14	8980220	9008446	protein_coding	HGNC Symbol	VWA3A	VWA3A	416616
ENSGALG00000039710	0.512539	5.5634	3.26799	0.0706441	0.705926	HDAC7	histone deacetylase 7 [Source:NCBI gene;Acc:426885]	33	5847783	5910234	protein_coding	HGNC Symbol	HDAC7	HDAC7	426885
ENSGALG00000012338	-0.498563	5.48851	3.2677	0.0706564	0.705926	BDH2	3-hydroxybutyrate dehydrogenase 2 [Source:NCBI gene;Acc:422715]	4	60973338	60987632	protein_coding	HGNC Symbol	BDH2	BDH2	422715
ENSGALG00000010030	0.495999	4.13637	3.26485	0.0707795	0.706575			5	36184806	36199758	protein_coding				NA
ENSGALG00000004162	0.953018	1.11016	3.26093	0.070949	0.707215	SLC16A6	solute carrier family 16 member 6 [Source:NCBI gene;Acc:417435]	18	7798240	7804327	protein_coding	HGNC Symbol	SLC16A6	SLC16A6	417435
ENSGALG00000032234	0.400327	4.83546	3.26038	0.0709727	0.707215	MARCH5	Gallus gallus membrane associated ring-CH-type finger 5 (MARCH5), mRNA. [Source:RefSeq mRNA;Acc:NM_001012906]	6	21783366	21806151	protein_coding	NCBI gene	MARCH5		423815
ENSGALG00000009463	0.426567	4.77087	3.25933	0.0710179	0.707215	DCAF5	DDB1 and CUL4 associated factor 5 [Source:NCBI gene;Acc:428876]	5	28339648	28406328	protein_coding	HGNC Symbol	DCAF5	DCAF5	428876
ENSGALG00000009990	-0.448308	4.98301	3.25762	0.0710924	0.707371	SRBD1	S1 RNA binding domain 1 [Source:NCBI gene;Acc:421408]	3	26195862	26317142	protein_coding	HGNC Symbol	SRBD1	SRBD1	421408
ENSGALG00000009943	0.501088	5.45897	3.25629	0.0711498	0.707371	FAM117A	family with sequence similarity 117 member A [Source:NCBI gene;Acc:112530395]	27	5717774	5744311	protein_coding	HGNC Symbol	FAM117A	FAM117A	112530395
ENSGALG00000014786	0.788488	1.53457	3.25434	0.0712345	0.707635	PIK3R1	phosphoinositide-3-kinase regulatory subunit 1 [Source:NCBI gene;Acc:427171]	Z	21600456	21657260	protein_coding	HGNC Symbol	PIK3R1	PIK3R1	427171
ENSGALG00000004378	0.435111	4.3156	3.25088	0.0713852	0.708022	ASB6	Gallus gallus ankyrin repeat and SOCS box containing 6 (ASB6), mRNA. [Source:RefSeq mRNA;Acc:NM_001030688]	17	5945702	5950760	protein_coding	NCBI gene	ASB6		417194
ENSGALG00000050875	0.991354	0.412071	3.24984	0.0714304	0.708022	ITGB7	integrin subunit beta 7 [Source:HGNC Symbol;Acc:HGNC:6162]	33	7212689	7217376	protein_coding	HGNC Symbol		ITGB7	NA
ENSGALG00000014213	0.803658	2.57149	3.24944	0.071448	0.708022	PRR5	proline rich 5 [Source:NCBI gene;Acc:418237]	1	69701235	69786844	protein_coding	HGNC Symbol	PRR5	PRR5	418237
ENSGALG00000014140	-0.475895	6.70873	3.24703	0.071553	0.708179	ARFGAP3	Gallus gallus ADP ribosylation factor GTPase activating protein 3 (ARFGAP3), mRNA. [Source:RefSeq mRNA;Acc:NM_001012539]	1	68365225	68398932	protein_coding	NCBI gene	ARFGAP3		418224
ENSGALG00000049428	-1.1716	0.783823	3.24641	0.0715803	0.708179			5	30926731	30934857	lncRNA				NA
ENSGALG00000002069	0.539289	3.86834	3.24077	0.0718267	0.710039	FAM214B	family with sequence similarity 214 member B [Source:NCBI gene;Acc:100858763]	Z	8598884	8606934	protein_coding	HGNC Symbol	FAM214B	FAM214B	100858763
ENSGALG00000050814	0.687152	2.07381	3.23771	0.0719611	0.710351		patched domain containing 3 [Source:NCBI gene;Acc:428417]	2	15910728	15919796	protein_coding		PTCHD3		428417
ENSGALG00000002326	-0.567268	5.99611	3.2374	0.0719749	0.710351		ATPase phospholipid transporting 8B4 (putative) [Source:NCBI gene;Acc:431656]	Z	8885670	8943726	protein_coding		ATP8B4		431656
ENSGALG00000010061	-0.438175	4.96369	3.23503	0.072079	0.710802	LRBA	LPS responsive beige-like anchor protein [Source:NCBI gene;Acc:422476]	4	32846926	33218988	protein_coding	HGNC Symbol	LRBA	LRBA	422476
ENSGALG00000045218	0.788851	0.266748	3.22935	0.0723296	0.711099	MYO18B	myosin XVIIIB [Source:NCBI gene;Acc:416905]	15	7338309	7382993	protein_coding	HGNC Symbol	MYO18B	MYO18B	416905
ENSGALG00000010486	-1.29792	2.11235	3.22749	0.0724115	0.711099	JAKMIP3	Janus kinase and microtubule interacting protein 3 [Source:HGNC Symbol;Acc:HGNC:23523]	6	35793460	35816831	protein_coding	HGNC Symbol		JAKMIP3	NA
ENSGALG00000031843	0.957577	2.64568	3.22747	0.0724123	0.711099	ARHGAP18	Rho GTPase activating protein 18 [Source:NCBI gene;Acc:421706]	3	58109966	58167330	protein_coding	HGNC Symbol	ARHGAP18	ARHGAP18	421706
ENSGALG00000001857	1.49072	3.56118	3.22679	0.0724427	0.711099	C1QTNF12	erythroferrone [Source:NCBI gene;Acc:419422]	21	2480437	2496606	protein_coding	HGNC Symbol	ERFE	C1QTNF12	419422
ENSGALG00000053675	0.595405	3.82089	3.22606	0.0724747	0.711099			2	128172384	128183850	protein_coding				NA
ENSGALG00000044339	0.901031	1.00181	3.22566	0.0724924	0.711099			24	5459531	5465244	lncRNA				NA
ENSGALG00000003886	-0.681336	3.71973	3.22496	0.0725237	0.711099	SGCD	sarcoglycan delta [Source:NCBI gene;Acc:416251]	13	12229467	12420212	protein_coding	HGNC Symbol	SGCD	SGCD	416251
ENSGALG00000048328	-0.520924	5.76664	3.22376	0.0725766	0.711099			1	831763	833772	lncRNA				NA
ENSGALG00000006796	-0.762158	7.07978	3.21869	0.0728018	0.712731	SRPX2	sushi repeat containing protein X-linked 2 [Source:NCBI gene;Acc:422261]	4	5171035	5178153	protein_coding	HGNC Symbol	SRPX2	SRPX2	422261
ENSGALG00000054223	0.600275	3.34043	3.21303	0.0730541	0.714626			2	98750108	98758304	protein_coding				NA
ENSGALG00000008123	-0.409942	4.86979	3.2101	0.073185	0.715008	RINT1	Gallus gallus RAD50 interactor 1 (RINT1), mRNA. [Source:RefSeq mRNA;Acc:NM_001278117]	1	14138452	14150312	protein_coding	NCBI gene	RINT1		427848
ENSGALG00000019276	-0.922698	1.67373	3.20953	0.0732106	0.715008		solute carrier organic anion transporter family member 1B1 [Source:NCBI gene;Acc:418189]	1	65193673	65214941	protein_coding		SLCO1B1		418189
ENSGALG00000052945	0.523383	3.61858	3.20797	0.0732802	0.715114			33	6904667	6912391	protein_coding				NA
ENSGALG00000036775	-0.539179	4.28563	3.20527	0.0734015	0.715505	SETBP1	SET binding protein 1 [Source:NCBI gene;Acc:416376]	Z	2630793	2878710	protein_coding	HGNC Symbol	SETBP1	SETBP1	416376
ENSGALG00000028683	-0.570274	8.29307	3.20446	0.0734379	0.715505	SSR3	Gallus gallus signal sequence receptor subunit 3 (SSR3), mRNA. [Source:RefSeq mRNA;Acc:NM_001277475]	9	23034764	23038643	protein_coding	NCBI gene	SSR3		425027
ENSGALG00000009063	0.705296	1.97564	3.20169	0.0735621	0.716141		PAS domain containing repressor 1 [Source:NCBI gene;Acc:422384]	4	17406321	17430410	protein_coding		PASD1		422384
ENSGALG00000012074	0.793118	1.99139	3.19345	0.073934	0.719187	ALPK1	alpha kinase 1 [Source:NCBI gene;Acc:100858173]	4	57133859	57167350	protein_coding	HGNC Symbol	ALPK1	ALPK1	100858173
ENSGALG00000045021	0.853195	2.1371	3.18681	0.0742346	0.721534			2	431018	442278	protein_coding				NA
ENSGALG00000007691	-0.476331	4.492	3.18144	0.0744792	0.723334	ARMC9	armadillo repeat containing 9 [Source:HGNC Symbol;Acc:HGNC:20730]	9	15359987	15403232	protein_coding	HGNC Symbol		ARMC9	NA
ENSGALG00000035903	-0.60631	7.93031	3.17908	0.0745869	0.72344	FAM46A	Gallus gallus family with sequence similarity 46 member A (FAM46A), mRNA. [Source:RefSeq mRNA;Acc:NM_001031085]	3	78460986	78465358	protein_coding	NCBI gene	FAM46A		421845
ENSGALG00000009466	-0.453772	5.50676	3.17803	0.0746347	0.72344	SEC23IP	SEC23 interacting protein [Source:HGNC Symbol;Acc:HGNC:17018]	6	31321086	31337575	protein_coding	HGNC Symbol		SEC23IP	NA
ENSGALG00000046098	0.723406	2.6615	3.17729	0.0746684	0.72344		ubiquitin-conjugating enzyme E2L 6 [Source:NCBI gene;Acc:100858073]	5	17257123	17258502	protein_coding		UBE2L6		100858073
ENSGALG00000002203	0.776799	2.98927	3.17579	0.0747369	0.723527	FGF18	fibroblast growth factor 18 [Source:NCBI gene;Acc:395453]	13	3919090	4012490	protein_coding	NCBI gene	FGF18		395453
ENSGALG00000012784	-0.540604	8.3606	3.17323	0.0748541	0.724086	TXNDC5	Gallus gallus thioredoxin domain containing 5 (TXNDC5), mRNA. [Source:RefSeq mRNA;Acc:NM_001006374]	2	64356493	64377224	protein_coding	NCBI gene	TXNDC5		420867
ENSGALG00000036791	-0.427448	5.53252	3.17131	0.0749423	0.724363	COA5	Gallus gallus cytochrome c oxidase assembly factor 5 (COA5), mRNA. [Source:RefSeq mRNA;Acc:NM_001302185]	1	133608232	133610582	protein_coding	NCBI gene	COA5		769722
ENSGALG00000036956	0.602787	7.98254	3.16518	0.0752241	0.726509			MT	1297	2272	Mt_rRNA				NA
ENSGALG00000015407	0.821475	1.94519	3.1638	0.0752878	0.726548	PLAG1	PLAG1 zinc finger [Source:NCBI gene;Acc:429484]	2	111237295	111284428	protein_coding	NCBI gene	PLAG1		429484
ENSGALG00000001621	0.595271	3.87637	3.16245	0.0753498	0.726571	cldn5	Gallus gallus claudin 5 (CLDN5), mRNA. [Source:RefSeq mRNA;Acc:NM_204201]	15	996735	998492	protein_coding	UniProtKB Gene Name	CLDN5		374028
ENSGALG00000002783	0.634238	4.6895	3.16078	0.075427	0.726739	SLC43A2	solute carrier family 43 member 2 [Source:NCBI gene;Acc:417557]	19	5454360	5480180	protein_coding	HGNC Symbol	SLC43A2	SLC43A2	417557
ENSGALG00000054583	-0.743676	2.37068	3.15763	0.0755728	0.726843	CDHR4	cadherin related family member 4 [Source:HGNC Symbol;Acc:HGNC:34527]	12	2841666	2846649	protein_coding	HGNC Symbol		CDHR4	NA
ENSGALG00000015306	0.529648	3.46735	3.15699	0.0756025	0.726843	OSTM1	Gallus gallus osteopetrosis associated transmembrane protein 1 (OSTM1), mRNA. [Source:RefSeq mRNA;Acc:NM_001031077]	3	67542264	67553225	protein_coding	NCBI gene	OSTM1		421773
ENSGALG00000039611	-0.464663	5.26877	3.15668	0.075617	0.726843			14	2988243	2996758	protein_coding				NA
ENSGALG00000001472	-0.457672	6.99192	3.15446	0.0757199	0.727258	JAM3	junctional adhesion molecule 3 [Source:NCBI gene;Acc:419736]	24	2520519	2547726	protein_coding	HGNC Symbol	JAM3	JAM3	419736
ENSGALG00000029429	-0.828687	10.9285	3.15298	0.0757882	0.72734	TGFBI	Gallus gallus transforming growth factor beta induced (TGFBI), mRNA. [Source:RefSeq mRNA;Acc:NM_205036]	13	15872416	15893088	protein_coding	NCBI gene	TGFBI		395897
ENSGALG00000017244	0.799837	5.3753	3.14832	0.0760051	0.728846	PRSS23	protease, serine 23 [Source:NCBI gene;Acc:419017]	1	190099704	190104302	protein_coding	HGNC Symbol	PRSS23	PRSS23	419017
ENSGALG00000027834	-0.465177	6.41295	3.14487	0.076166	0.729272	ERGIC3	ERGIC and golgi 3 [Source:NCBI gene;Acc:419137]	20	1188438	1212751	protein_coding	HGNC Symbol	ERGIC3	ERGIC3	419137
ENSGALG00000043336	-0.480104	6.69395	3.1448	0.0761694	0.729272	COPZ1	coatomer protein complex subunit zeta 1 [Source:HGNC Symbol;Acc:HGNC:2243]	33	7735364	7740331	protein_coding	HGNC Symbol		COPZ1	NA
ENSGALG00000034099	0.418872	5.12094	3.13872	0.0764538	0.730435	ATP6V1C1	ATPase H+ transporting V1 subunit C1 [Source:NCBI gene;Acc:420259]	2	129172101	129193565	protein_coding	HGNC Symbol	ATP6V1C1	ATP6V1C1	420259
ENSGALG00000040866	-0.541463	6.49424	3.13842	0.0764679	0.730435	P3H2	prolyl 3-hydroxylase 2 [Source:NCBI gene;Acc:414143]	9	14139404	14193800	protein_coding	NCBI gene	P3H2		414143
ENSGALG00000009507	-0.827371	2.46343	3.13835	0.0764709	0.730435	PLEKHH1	pleckstrin homology, MyTH4 and FERM domain containing H1 [Source:NCBI gene;Acc:423270]	5	29011050	29062894	protein_coding	HGNC Symbol	PLEKHH1	PLEKHH1	423270
ENSGALG00000028484	-0.474545	6.35931	3.13672	0.0765476	0.730595	TMED7	Gallus gallus transmembrane p24 trafficking protein 7 (TMED7), mRNA. [Source:RefSeq mRNA;Acc:NM_001319030]	Z	73196838	73203671	protein_coding	NCBI gene	TMED7		769360
ENSGALG00000009303	0.478703	4.47414	3.13389	0.0766805	0.730808	ENAH	Gallus gallus enabled homolog (Drosophila) (ENAH), mRNA. [Source:RefSeq mRNA;Acc:NM_204300]	3	17438558	17480222	protein_coding	NCBI gene	ENAH		374180
ENSGALG00000045529	-0.528598	3.78161	3.13299	0.0767231	0.730808	RAB15	RAB15, member RAS oncogene family [Source:NCBI gene;Acc:429955]	5	567699	570024	protein_coding	HGNC Symbol	RAB15	RAB15	429955
ENSGALG00000003153	-0.480496	7.31343	3.13216	0.0767621	0.730808	COPE	Gallus gallus coatomer protein complex subunit epsilon (COPE), mRNA. [Source:RefSeq mRNA;Acc:NM_001006339]	28	3824581	3829413	protein_coding	NCBI gene	COPE		420117
ENSGALG00000027768	0.415349	4.97827	3.13114	0.0768102	0.730808	CTDSP1	CTD small phosphatase 1 [Source:HGNC Symbol;Acc:HGNC:21614]	7	22542856	22545509	protein_coding	HGNC Symbol		CTDSP1	NA
ENSGALG00000003554	-0.847915	1.40977	3.12904	0.0769091	0.731177	OPTC	opticin [Source:NCBI gene;Acc:395130]	26	5176373	5179960	protein_coding	HGNC Symbol	OPTC	OPTC	395130
ENSGALG00000011593	-0.545827	3.52915	3.12711	0.077	0.731197	TMEM177	transmembrane protein 177 [Source:NCBI gene;Acc:424232]	7	25292679	25297091	protein_coding	HGNC Symbol	TMEM177	TMEM177	424232
ENSGALG00000005460	0.792908	1.58938	3.12645	0.0770314	0.731197	SLCO4A1	Gallus gallus solute carrier organic anion transporter family member 4A1 (SLCO4A1), mRNA. [Source:RefSeq mRNA;Acc:NM_001278151]	20	8179858	8205178	protein_coding	NCBI gene	SLCO4A1		419231
ENSGALG00000047464	0.964831	0.608322	3.11965	0.0773536	0.733032	FBXL22	F-box and leucine rich repeat protein 22 [Source:HGNC Symbol;Acc:HGNC:27537]	10	4481781	4486512	protein_coding	HGNC Symbol		FBXL22	NA
ENSGALG00000013980	-0.718849	3.82208	3.11922	0.0773738	0.733032	SLC2A12	solute carrier family 2 member 12 [Source:NCBI gene;Acc:421696]	3	56302892	56331660	protein_coding	HGNC Symbol	SLC2A12	SLC2A12	421696
ENSGALG00000053682	0.987475	3.78626	3.11814	0.077425	0.733032	MHCIY	Gallus gallus MHC-like class I Y (MHCIY), mRNA. [Source:RefSeq mRNA;Acc:NM_001184719]	16	1913575	1929106	protein_coding	UniProtKB Gene Name	MHCIY		768350
ENSGALG00000042614	-0.45891	5.97918	3.11234	0.0777012	0.733032	NBAS	neuroblastoma amplified sequence [Source:NCBI gene;Acc:421947]	3	98774986	98935374	protein_coding	HGNC Symbol	NBAS	NBAS	421947
ENSGALG00000052497	0.962163	1.87101	3.11218	0.0777089	0.733032			26	5518754	5539021	protein_coding				NA
ENSGALG00000011697	-0.418538	5.57272	3.11191	0.0777218	0.733032	SEC22A	Gallus gallus SEC22 homolog A, vesicle trafficking protein (SEC22A), mRNA. [Source:RefSeq mRNA;Acc:NM_001006526]	7	26927568	26942616	protein_coding	UniProtKB Gene Name	SEC22A		424250
ENSGALG00000029837	-0.530409	6.97622	3.11186	0.0777244	0.733032	OST4	oligosaccharyltransferase complex subunit 4, non-catalytic [Source:NCBI gene;Acc:100526758]	3	104460533	104460646	protein_coding	NCBI gene	OST4		100526758
ENSGALG00000005357	-0.523435	8.33646	3.1109	0.07777	0.733032	COPB2	coatomer protein complex subunit beta 2 [Source:NCBI gene;Acc:424823]	9	6039052	6053320	protein_coding	UniProtKB Gene Name	COPB2		424823
ENSGALG00000005672	1.03886	1.24676	3.11033	0.077797	0.733032	SLC6A7	solute carrier family 6 member 7 [Source:NCBI gene;Acc:416277]	13	13923362	13933620	protein_coding	HGNC Symbol	SLC6A7	SLC6A7	416277
ENSGALG00000004420	0.700195	3.02799	3.10745	0.0779347	0.733032	SDK1	Gallus gallus sidekick cell adhesion molecule 1 (SDK1), mRNA. [Source:RefSeq mRNA;Acc:NM_204105]	14	3925849	4284907	protein_coding	NCBI gene	SDK1		373894
ENSGALG00000001797	-0.531802	6.50152	3.10632	0.0779892	0.733032	GPSM1	G-protein signaling modulator 1 [Source:NCBI gene;Acc:417132]	17	8222353	8272562	protein_coding	HGNC Symbol	GPSM1	GPSM1	417132
ENSGALG00000016463	0.559336	3.95361	3.10465	0.0780691	0.733032	FAM49A	Gallus gallus family with sequence similarity 49 member A (FAM49A), mRNA. [Source:RefSeq mRNA;Acc:NM_001006418]	3	99567584	99621073	protein_coding	NCBI gene	FAM49A		421949
ENSGALG00000003295	0.743463	3.81085	3.10404	0.0780982	0.733032	ADAMTS12	ADAM metallopeptidase with thrombospondin type 1 motif 12 [Source:NCBI gene;Acc:427428]	Z	10140727	10313424	protein_coding	HGNC Symbol	ADAMTS12	ADAMTS12	427428
ENSGALG00000039587	-0.829587	1.96116	3.10393	0.0781034	0.733032	SYNDIG1	synapse differentiation inducing 1 [Source:NCBI gene;Acc:416717]	3	15796600	15900738	protein_coding	HGNC Symbol	SYNDIG1	SYNDIG1	416717
ENSGALG00000047909	-0.904959	1.04458	3.10342	0.0781282	0.733032			3	87015963	87022349	protein_coding				NA
ENSGALG00000050656	-0.594088	2.77161	3.09291	0.078634	0.736545			32	721205	723648	protein_coding				NA
ENSGALG00000036021	-0.717204	1.77745	3.0927	0.0786443	0.736545	MTMR7	myotubularin related protein 7 [Source:NCBI gene;Acc:422731]	4	63086800	63130477	protein_coding	HGNC Symbol	MTMR7	MTMR7	422731
ENSGALG00000037521	0.528566	5.02558	3.09134	0.0787101	0.736545	PRCP	prolylcarboxypeptidase [Source:NCBI gene;Acc:428096]	1	190297679	190326959	protein_coding	HGNC Symbol	PRCP	PRCP	428096
ENSGALG00000041792	0.446381	6.55932	3.08883	0.0788317	0.736545	C26H6orf106	Gallus gallus chromosome 26 C6orf106 homolog (C26H6orf106), mRNA. [Source:RefSeq mRNA;Acc:NM_001030919]	26	4311807	4343652	protein_coding	NCBI gene	C26H6orf106		419902
ENSGALG00000000630	-0.820215	0.602278	3.08823	0.0788607	0.736545	HAS3	hyaluronan synthase 3 [Source:HGNC Symbol;Acc:HGNC:4820]	11	18909088	18913330	protein_coding	HGNC Symbol		HAS3	NA
ENSGALG00000015233	0.801591	4.43093	3.08812	0.0788658	0.736545	ATP1B1	ATPase Na+/K+ transporting subunit beta 1 [Source:HGNC Symbol;Acc:HGNC:804]	1	84899572	84913575	protein_coding	HGNC Symbol		ATP1B1	NA
ENSGALG00000042030	1.30443	6.06578	3.08222	0.0791522	0.737868	P4HA3	prolyl 4-hydroxylase subunit alpha 3 [Source:HGNC Symbol;Acc:HGNC:30135]	1	196016274	196022241	protein_coding	HGNC Symbol		P4HA3	NA
ENSGALG00000026302	-0.498848	6.82938	3.08176	0.079175	0.737868	SRPRB	Gallus gallus SRP receptor beta subunit (SRPRB), mRNA. [Source:RefSeq mRNA;Acc:NM_001318452]	9	4758467	4765591	protein_coding	NCBI gene	SRPRB		101750392
ENSGALG00000039206	0.59348	3.776	3.08078	0.0792228	0.737868	ARID5A	AT rich interactive domain 5A (MRF1-like) [Source:NCBI gene;Acc:101749459]	22	3788778	3793564	protein_coding	HGNC Symbol	ARID5A	ARID5A	101749459
ENSGALG00000001788	-0.497718	6.90996	3.07857	0.0793303	0.737868	ADPGK	Gallus gallus ADP dependent glucokinase (ADPGK), mRNA. [Source:RefSeq mRNA;Acc:NM_001293210]	10	2179000	2190828	protein_coding	NCBI gene	ADPGK		415317
ENSGALG00000004498	-0.447858	4.75673	3.07662	0.0794254	0.737868	SLC2A10	solute carrier family 2 member 10 [Source:NCBI gene;Acc:419206]	20	5583217	5590855	protein_coding	HGNC Symbol	SLC2A10	SLC2A10	419206
ENSGALG00000047395	1.27071	1.83194	3.0759	0.0794607	0.737868			15	8217930	8218211	IG_V_gene				NA
ENSGALG00000006880	-0.513982	6.75552	3.07588	0.0794615	0.737868	SLC38A10	solute carrier family 38 member 10 [Source:HGNC Symbol;Acc:HGNC:28237]	18	9223491	9252720	protein_coding	HGNC Symbol		SLC38A10	NA
ENSGALG00000046326	1.20547	0.935356	3.07525	0.0794926	0.737868	IL1R2	interleukin 1 receptor type 2 [Source:NCBI gene;Acc:418715]	1	135054624	135066732	protein_coding	HGNC Symbol	IL1R2	IL1R2	418715
ENSGALG00000036497	0.549875	3.60355	3.07166	0.079668	0.738933	SOX4	SRY-box 4 [Source:HGNC Symbol;Acc:HGNC:11200]	2	58890036	58891801	protein_coding	HGNC Symbol		SOX4	NA
ENSGALG00000016173	0.879611	0.354018	3.06705	0.0798942	0.74017	UBASH3A	Gallus gallus ubiquitin associated and SH3 domain containing A (UBASH3A), mRNA. [Source:RefSeq mRNA;Acc:NM_001321557]	1	110728999	110753448	protein_coding	NCBI gene	UBASH3A		418535
ENSGALG00000032061	-0.467603	6.03258	3.06501	0.0799947	0.74017	IER3IP1	immediate early response 3 interacting protein 1 [Source:NCBI gene;Acc:101749130]	Z	1753936	1756904	protein_coding	NCBI gene	IER3IP1		101749130
ENSGALG00000048206	0.903844	1.44802	3.06334	0.0800767	0.74017			3	104035153	104039994	lncRNA				NA
ENSGALG00000005966	-0.55927	7.82291	3.06234	0.0801261	0.74017	SEC61A1	Sec61 translocon alpha 1 subunit [Source:NCBI gene;Acc:416023]	12	9936983	9947735	protein_coding	HGNC Symbol	SEC61A1	SEC61A1	416023
ENSGALG00000040002	0.864538	2.62798	3.06206	0.0801401	0.74017		CD244 molecule [Source:NCBI gene;Acc:425935]	25	2471754	2479000	protein_coding		CD244		425935
ENSGALG00000005265	-0.926746	1.9621	3.05984	0.0802498	0.74017	SYT9	synaptotagmin IX [Source:NCBI gene;Acc:423026]	5	7436058	7495397	protein_coding	HGNC Symbol	SYT9	SYT9	423026
ENSGALG00000036327	-0.765996	7.22006	3.05832	0.0803247	0.74017	NGEF	Gallus gallus neuronal guanine nucleotide exchange factor (NGEF), mRNA. [Source:RefSeq mRNA;Acc:NM_001010841]	9	1232430	1255560	protein_coding	UniProtKB Gene Name	NGEF		424744
ENSGALG00000032882	0.564263	3.52831	3.05755	0.0803628	0.74017	EVA1C	eva-1 homolog C [Source:NCBI gene;Acc:418496]	1	106296563	106332939	protein_coding	HGNC Symbol	EVA1C	EVA1C	418496
ENSGALG00000008208	-0.586976	8.64146	3.0573	0.0803753	0.74017	CASC4	Gallus gallus cancer susceptibility 4 (CASC4), mRNA. [Source:RefSeq mRNA;Acc:NM_001030556]	10	20257007	20277757	protein_coding	NCBI gene	CASC4		415575
ENSGALG00000013218	0.858642	3.32633	3.0566	0.0804097	0.74017	C3AR1	Gallus gallus complement C3a receptor 1 (C3AR1), mRNA. [Source:RefSeq mRNA;Acc:NM_001030769]	1	66793430	66796768	protein_coding	NCBI gene	C3AR1		418198
ENSGALG00000013098	0.509002	5.16667	3.05422	0.0805274	0.740319	MGST1	microsomal glutathione S-transferase 1 [Source:NCBI gene;Acc:418178]	1	63277443	63284355	protein_coding	HGNC Symbol	MGST1	MGST1	418178
ENSGALG00000024379	0.55676	4.94013	3.05382	0.0805475	0.740319		endothelial cell surface expressed chemotaxis and apoptosis regulator [Source:NCBI gene;Acc:416190]	13	3147680	3166499	protein_coding		ECSCR		416190
ENSGALG00000029819	0.813392	0.724764	3.0504	0.0807174	0.741297	SCG2	secretogranin II [Source:NCBI gene;Acc:101750767]	9	8387258	8389147	protein_coding	HGNC Symbol	SCG2	SCG2	101750767
ENSGALG00000026395	-0.664102	3.73084	3.04922	0.0807757	0.741297	TRABD2A	TraB domain containing 2A [Source:NCBI gene;Acc:427288]	Z	52981307	53065796	protein_coding	HGNC Symbol	TRABD2A	TRABD2A	427288
ENSGALG00000010837	-0.439489	4.87321	3.04577	0.0809478	0.742316	ASB5	ankyrin repeat and SOCS box containing 5 [Source:NCBI gene;Acc:422572]	4	44357317	44391275	protein_coding	HGNC Symbol	ASB5	ASB5	422572
ENSGALG00000032410	0.593748	3.33413	3.0441	0.0810312	0.742522	CBFA2T3	CBFA2/RUNX1 translocation partner 3 [Source:NCBI gene;Acc:415846]	11	18525292	18544326	protein_coding	HGNC Symbol	CBFA2T3	CBFA2T3	415846
ENSGALG00000033178	0.448504	6.07033	3.04221	0.0811254	0.742826	KLF6	Gallus gallus Kruppel like factor 6 (KLF6), mRNA. [Source:RefSeq mRNA;Acc:NM_001030969]	2	11821968	11830930	protein_coding	NCBI gene	KLF6		420463
ENSGALG00000030614	-0.762732	1.20118	3.04005	0.0812333	0.743254	ADH1C	Gallus gallus alcohol dehydrogenase 1C (class I), gamma polypeptide (ADH1C), mRNA. [Source:RefSeq mRNA;Acc:NM_001305183]	4	59984686	59995027	protein_coding	NCBI gene	ADH1C		771920
ENSGALG00000014984	0.883836	0.718786	3.03734	0.0813691	0.743731	F2RL1	Gallus gallus F2R like trypsin receptor 1 (F2RL1), mRNA. [Source:RefSeq mRNA;Acc:NM_001012608]	Z	23413354	23422556	protein_coding	NCBI gene	F2RL1		427213
ENSGALG00000025977	-0.511134	5.77694	3.03657	0.0814077	0.743731	GADD45A	growth arrest and DNA damage inducible alpha [Source:NCBI gene;Acc:693255]	8	29041359	29042869	protein_coding	NCBI gene	GADD45A		693255
ENSGALG00000014509	-0.489483	5.67294	3.03377	0.0815486	0.74446	BST1	Gallus gallus bone marrow stromal cell antigen 1 (BST1), mRNA. [Source:RefSeq mRNA;Acc:NM_001200043]	4	76637942	76652266	protein_coding	NCBI gene	BST1		422828
ENSGALG00000011663	-0.754174	10.1829	3.03151	0.0816619	0.744935	FNDC1	fibronectin type III domain containing 1 [Source:HGNC Symbol;Acc:HGNC:21184]	3	45891575	45929214	protein_coding	HGNC Symbol		FNDC1	NA
ENSGALG00000048588	-0.486434	4.62927	3.02903	0.0817869	0.745324			9	15405378	15415404	lncRNA				NA
ENSGALG00000038299	-0.41418	5.56818	3.02824	0.081827	0.745324	NUDCD3	NudC domain containing 3 [Source:NCBI gene;Acc:770002]	22	5212638	5230538	protein_coding	HGNC Symbol	NUDCD3	NUDCD3	770002
ENSGALG00000014673	0.821341	3.63697	3.02632	0.0819235	0.745613	RFESD	Rieske Fe-S domain containing [Source:HGNC Symbol;Acc:HGNC:29587]	Z	57610727	57613816	protein_coding	HGNC Symbol		RFESD	NA
ENSGALG00000043021	0.703483	2.14011	3.02465	0.0820081	0.745613	HORMAD1	HORMA domain containing 1 [Source:HGNC Symbol;Acc:HGNC:25245]	25	3671693	3678692	protein_coding	HGNC Symbol		HORMAD1	NA
ENSGALG00000030687	-1.09222	2.38577	3.02267	0.0821081	0.745613	LGI3	leucine rich repeat LGI family member 3 [Source:HGNC Symbol;Acc:HGNC:18711]	22	62899	68531	protein_coding	HGNC Symbol		LGI3	NA
ENSGALG00000033226	0.539619	3.74938	3.02221	0.0821312	0.745613	FAM107B	family with sequence similarity 107 member B [Source:NCBI gene;Acc:426376]	1	7825021	7888297	protein_coding	HGNC Symbol	FAM107B	FAM107B	426376
ENSGALG00000051518	0.87217	1.8514	3.02155	0.0821651	0.745613			1	72018925	72021435	lncRNA				NA
ENSGALG00000023379	0.887431	1.5446	3.01833	0.0823281	0.746466	F2RL2	coagulation factor II thrombin receptor like 2 [Source:NCBI gene;Acc:768449]	Z	23491652	23495738	protein_coding	HGNC Symbol	F2RL2	F2RL2	768449
ENSGALG00000021135	0.695602	2.34905	3.01708	0.0823919	0.746466	HAPLN3	hyaluronan and proteoglycan link protein 3 [Source:NCBI gene;Acc:415495]	10	13483840	13488077	protein_coding	HGNC Symbol	HAPLN3	HAPLN3	415495
ENSGALG00000016755	-0.740455	2.04104	3.01607	0.0824432	0.746466	KIAA1211L	KIAA1211 like [Source:HGNC Symbol;Acc:HGNC:33454]	1	133708781	133728300	protein_coding	HGNC Symbol		KIAA1211L	NA
ENSGALG00000038575	0.735763	0.651895	3.01268	0.0826157	0.74666			18	9216876	9219065	lncRNA				NA
ENSGALG00000040275	0.552334	3.79034	3.01209	0.0826459	0.74666	RCSD1	Gallus gallus RCSD domain containing 1 (RCSD1), mRNA. [Source:RefSeq mRNA;Acc:NM_001030789]	1	92961990	92997116	protein_coding	NCBI gene	RCSD1		418443
ENSGALG00000003815	-0.540123	7.97685	3.01203	0.0826487	0.74666	RPN2	Gallus gallus ribophorin II (RPN2), mRNA. [Source:RefSeq mRNA;Acc:NM_001006288]	20	5019515	5049331	protein_coding	NCBI gene	RPN2		419177
ENSGALG00000015970	-0.935283	14.3144	3.00908	0.0827993	0.747466	COL9A1	Gallus gallus collagen type IX alpha 1 chain (COL9A1), mRNA. [Source:RefSeq mRNA;Acc:NM_001100911]	3	82821169	82887349	protein_coding	NCBI gene	COL9A1		771873
ENSGALG00000039872	-0.536847	6.10471	3.00659	0.0829266	0.74769	PDLIM4	Gallus gallus PDZ and LIM domain 4 (PDLIM4), mRNA. [Source:RefSeq mRNA;Acc:NM_204839]	13	17488920	17519533	protein_coding	NCBI gene	PDLIM4		395643
ENSGALG00000032413	0.442767	5.50733	3.00491	0.0830126	0.74769	NADK	Gallus gallus NAD kinase (NADK), mRNA. [Source:RefSeq mRNA;Acc:NM_001030870]	21	1976366	1999141	protein_coding	NCBI gene	NADK		419403
ENSGALG00000016898	-0.406192	4.88124	3.00367	0.0830761	0.74769	TGDS	TDP-glucose 4,6-dehydratase [Source:NCBI gene;Acc:418793]	1	147878338	147891031	protein_coding	HGNC Symbol	TGDS	TGDS	418793
ENSGALG00000045499	-0.640632	2.91269	3.00362	0.0830789	0.74769	TCFL5	transcription factor like 5 [Source:NCBI gene;Acc:771446]	20	8373898	8379153	protein_coding	HGNC Symbol	TCFL5	TCFL5	771446
ENSGALG00000033887	0.488171	3.86669	3.00148	0.0831883	0.74769	IL17RA	Gallus gallus interleukin 17 receptor A (IL17RA), mRNA. [Source:RefSeq mRNA;Acc:NM_001318988]	1	61607575	61627406	protein_coding	NCBI gene	IL17RA		418158
ENSGALG00000021355	0.774185	1.76273	3.0014	0.0831927	0.74769			Z	9015759	9024777	protein_coding				NA
ENSGALG00000038141	0.898461	1.86331	2.9971	0.0834138	0.749124	NCF4	neutrophil cytosolic factor 4 [Source:HGNC Symbol;Acc:HGNC:7662]	1	51574103	51584520	protein_coding	HGNC Symbol		NCF4	NA
ENSGALG00000011079	0.460496	4.78129	2.99289	0.0836308	0.750084	GLRX5	Gallus gallus glutaredoxin 5 (GLRX5), mRNA. [Source:RefSeq mRNA;Acc:NM_001008472]	5	46259416	46265888	protein_coding	NCBI gene	GLRX5		423440
ENSGALG00000036566	-0.509814	6.77584	2.99263	0.083644	0.750084		Rho GTPase activating protein 20-like [Source:NCBI gene;Acc:422171]	4	200826	216542	protein_coding		LOC422171		422171
ENSGALG00000007645	0.760746	2.26439	2.99066	0.0837461	0.750446			6	23492176	23498630	protein_coding				NA
ENSGALG00000033561	-0.814659	1.43532	2.98793	0.0838871	0.751157	DGKB	diacylglycerol kinase beta [Source:NCBI gene;Acc:772367]	2	27388794	27720368	protein_coding	HGNC Symbol	DGKB	DGKB	772367
ENSGALG00000006887	1.02723	0.869084	2.9827	0.0841588	0.752756	FAM174B	family with sequence similarity 174 member B [Source:HGNC Symbol;Acc:HGNC:34339]	10	14995725	15004493	protein_coding	HGNC Symbol		FAM174B	NA
ENSGALG00000017049	-0.392317	4.82034	2.98211	0.0841894	0.752756	ALG5	ALG5, dolichyl-phosphate beta-glucosyltransferase [Source:NCBI gene;Acc:418898]	1	173700751	173720152	protein_coding	HGNC Symbol	ALG5	ALG5	418898
ENSGALG00000053296	0.80874	1.45779	2.97982	0.0843088	0.75327		chromosome 3 open reading frame, human C8orf80 [Source:NCBI gene;Acc:422000]	3	105068315	105078451	protein_coding		C3H8ORF80		422000
ENSGALG00000031700	-0.575416	5.27539	2.97733	0.0844385	0.753422	TRPS1	transcriptional repressor GATA binding 1 [Source:HGNC Symbol;Acc:HGNC:12340]	2	134839746	135006696	protein_coding	HGNC Symbol		TRPS1	NA
ENSGALG00000034973	0.48752	5.15935	2.9767	0.0844712	0.753422	FZD7	Gallus gallus frizzled class receptor 7 (FZD7), mRNA. [Source:RefSeq mRNA;Acc:NM_204221]	7	11682384	11685456	protein_coding	NCBI gene	FZD7		374060
ENSGALG00000001774	-0.534049	6.25645	2.97593	0.0845115	0.753422	NEO1	neogenin 1 [Source:NCBI gene;Acc:395822]	10	2272014	2467955	protein_coding	HGNC Symbol	NEO1	NEO1	395822
ENSGALG00000010526	-0.50813	7.51102	2.97204	0.0847151	0.754189	OSTC	Gallus gallus oligosaccharyltransferase complex non-catalytic subunit (OSTC), mRNA. [Source:RefSeq mRNA;Acc:NM_001006442]	4	37701947	37707117	protein_coding	NCBI gene	OSTC		422525
ENSGALG00000016766	0.407195	5.0483	2.97166	0.0847348	0.754189	REV1	Gallus gallus REV1, DNA directed polymerase (REV1), mRNA. [Source:RefSeq mRNA;Acc:NM_001030811]	1	133893037	133946308	protein_coding	NCBI gene	REV1		418703
ENSGALG00000037467	-0.899999	2.34508	2.97067	0.084787	0.754189	NEU2	neuraminidase 2 [Source:NCBI gene;Acc:107049056]	9	1255143	1289866	protein_coding	HGNC Symbol	NEU2	NEU2	107049056
ENSGALG00000003709	0.569748	4.65722	2.96864	0.084893	0.754189	PLAT	plasminogen activator, tissue [Source:NCBI gene;Acc:426791]	22	3021586	3034748	protein_coding	HGNC Symbol	PLAT	PLAT	426791
ENSGALG00000006963	0.576409	3.88993	2.96837	0.0849075	0.754189	ENDOV	endonuclease V [Source:HGNC Symbol;Acc:HGNC:26640]	18	9480639	9489310	protein_coding	HGNC Symbol		ENDOV	NA
ENSGALG00000042067	0.667992	2.45144	2.96678	0.0849911	0.754381	SPRY1	Gallus gallus sprouty RTK signaling antagonist 1 (SPRY1), mRNA. [Source:RefSeq mRNA;Acc:NM_001097524]	4	53357901	53358866	protein_coding	NCBI gene	SPRY1		395583
ENSGALG00000032385	0.836921	1.52278	2.96516	0.0850761	0.754585	PFKFB4	Gallus gallus 6-phosphofructo-2-kinase/fructose-2,6-biphosphatase 4 (PFKFB4), mRNA. [Source:RefSeq mRNA;Acc:NM_001361249]	KZ626836.1	263831	268323	protein_coding	NCBI gene	PFKFB4		415906
ENSGALG00000029743	-0.397401	5.1598	2.96225	0.0852292	0.754934	MED6	Gallus gallus mediator complex subunit 6 (MED6), mRNA. [Source:RefSeq mRNA;Acc:NM_001159425]	5	27647878	27656405	protein_coding	UniProtKB Gene Name	MED6		426282
ENSGALG00000016537	-0.649073	2.10995	2.96205	0.0852395	0.754934	SCML2	sex comb on midleg-like 2 (Drosophila) [Source:NCBI gene;Acc:418613]	1	122078244	122134183	protein_coding	HGNC Symbol	SCML2	SCML2	418613
ENSGALG00000001872	-0.501527	7.67836	2.95999	0.0853485	0.75535	SDF4	Gallus gallus stromal cell derived factor 4 (SDF4), mRNA. [Source:RefSeq mRNA;Acc:NM_001006302]	21	2535880	2548699	protein_coding	NCBI gene	SDF4		419423
ENSGALG00000031729	0.43597	4.49537	2.95716	0.0854983	0.756125	MOB3A	MOB kinase activator 3A [Source:NCBI gene;Acc:100857182]	28	2214360	2217990	protein_coding	HGNC Symbol	MOB3A	MOB3A	100857182
ENSGALG00000041086	-0.401414	4.32978	2.95561	0.0855801	0.7563	MRPL15	Gallus gallus mitochondrial ribosomal protein L15 (MRPL15), mRNA. [Source:RefSeq mRNA;Acc:NM_001006388]	2	110380891	110389410	protein_coding	NCBI gene	MRPL15		421121
ENSGALG00000013834	0.504667	3.94301	2.9536	0.0856866	0.756691	CCDC28A	coiled-coil domain containing 28A [Source:NCBI gene;Acc:421679]	3	54273073	54278672	protein_coding	HGNC Symbol	CCDC28A	CCDC28A	421679
ENSGALG00000031786	0.940196	2.36369	2.95042	0.0858552	0.75763	BLVRA	biliverdin reductase A [Source:HGNC Symbol;Acc:HGNC:1062]	2	51589935	51620997	protein_coding	HGNC Symbol		BLVRA	NA
ENSGALG00000007404	-0.46615	7.13615	2.94855	0.0859546	0.757958	YIPF5	Gallus gallus Yip1 domain family member 5 (YIPF5), mRNA. [Source:RefSeq mRNA;Acc:NM_001198637]	13	18256584	18263765	protein_coding	NCBI gene	YIPF5		416344
ENSGALG00000014391	-0.527356	3.96036	2.94425	0.0861838	0.759428	CCDC149	coiled-coil domain containing 149 [Source:HGNC Symbol;Acc:HGNC:25405]	4	73611512	73661940	protein_coding	HGNC Symbol		CCDC149	NA
ENSGALG00000016345	-0.425333	4.62752	2.94281	0.0862606	0.759555	APOO	apolipoprotein O [Source:NCBI gene;Acc:418599]	1	119704493	119736164	protein_coding	HGNC Symbol	APOO	APOO	418599
ENSGALG00000039990	-0.762093	9.86214	2.94131	0.0863407	0.759711	TNC	Gallus gallus tenascin C (TNC), mRNA. [Source:RefSeq mRNA;Acc:NM_205456]	17	3013995	3098173	protein_coding	NCBI gene	TNC		396440
ENSGALG00000038043	-0.464852	4.77415	2.93737	0.0865517	0.760171	HECTD2	HECT domain E3 ubiquitin protein ligase 2 [Source:HGNC Symbol;Acc:HGNC:26736]	6	20620876	20653897	protein_coding	HGNC Symbol		HECTD2	NA
ENSGALG00000016476	0.60003	2.9004	2.93624	0.0866123	0.760171	TTC32	tetratricopeptide repeat domain 32 [Source:HGNC Symbol;Acc:HGNC:32954]	3	101353096	101354281	protein_coding	HGNC Symbol		TTC32	NA
ENSGALG00000037901	-0.579961	8.82804	2.93585	0.0866328	0.760171	EFEMP1	EGF containing fibulin like extracellular matrix protein 1 [Source:NCBI gene;Acc:428543]	3	269054	321343	protein_coding	HGNC Symbol	EFEMP1	EFEMP1	428543
ENSGALG00000004948	0.551069	3.27651	2.93567	0.0866429	0.760171	GLA	galactosidase alpha [Source:NCBI gene;Acc:422188]	4	2019981	2025100	protein_coding	HGNC Symbol	GLA	GLA	422188
ENSGALG00000052876	-0.696137	1.19032	2.92786	0.0870626	0.762482			16	1714898	1717308	protein_coding				NA
ENSGALG00000002046	-0.734558	3.11403	2.92604	0.0871608	0.762482		synaptotagmin 15 [Source:NCBI gene;Acc:423614]	6	3438309	3449439	protein_coding		SYT15		423614
ENSGALG00000046819	-0.820055	3.56811	2.92548	0.087191	0.762482			2	98023751	98033989	lncRNA				NA
ENSGALG00000054057	0.60158	3.14079	2.92513	0.0872102	0.762482			3	51757870	51768812	protein_coding				NA
ENSGALG00000009650	-0.426678	5.4347	2.92481	0.0872274	0.762482			4	25017886	25199203	pseudogene				NA
ENSGALG00000017135	-0.436339	6.1335	2.92332	0.087308	0.762482	CRYL1	Gallus gallus crystallin lambda 1 (CRYL1), mRNA. [Source:RefSeq mRNA;Acc:NM_001030830]	1	180188436	180238997	protein_coding	NCBI gene	CRYL1		418953
ENSGALG00000034688	0.63195	3.12217	2.92264	0.0873449	0.762482	TIMELESS	timeless circadian regulator [Source:HGNC Symbol;Acc:HGNC:11813]	33	6926210	6933386	protein_coding	HGNC Symbol		TIMELESS	NA
ENSGALG00000040662	0.407006	5.75721	2.91931	0.0875255	0.762973	HSF3	Gallus gallus Heat shock factor protein 3 (HSF3), mRNA. [Source:RefSeq mRNA;Acc:NM_001305041]	4	282370	297464	protein_coding	NCBI gene	HSF3		422169
ENSGALG00000038775	-0.854146	4.4851	2.91877	0.0875545	0.762973	SPON1	spondin 1 [Source:NCBI gene;Acc:395657]	5	6640438	6815435	protein_coding	HGNC Symbol	SPON1	SPON1	395657
ENSGALG00000038671	0.693338	7.3475	2.91813	0.0875893	0.762973		Gallus gallus uncharacterized LOC422090 (LOC422090), mRNA. [Source:RefSeq mRNA;Acc:NM_001006423]	18	9873216	9874223	protein_coding		LOC422090		422090
ENSGALG00000051146	-0.586984	7.35322	2.9161	0.0876995	0.763056			28	1336795	1346054	protein_coding				NA
ENSGALG00000012618	0.631445	3.10202	2.91503	0.0877577	0.763056	FANCC	Gallus gallus FA complementation group C (FANCC), mRNA. [Source:RefSeq mRNA;Acc:NM_001006587]	Z	41672485	41742224	protein_coding	NCBI gene	FANCC		427468
ENSGALG00000036069	0.460276	4.35781	2.9145	0.0877869	0.763056	TCIRG1	T cell immune regulator 1, ATPase H+ transporting V0 subunit a3 [Source:HGNC Symbol;Acc:HGNC:11647]	5	526897	533211	protein_coding	HGNC Symbol		TCIRG1	NA
ENSGALG00000006207	-0.507639	7.77697	2.91283	0.0878776	0.763299	HM13	histocompatibility minor 13 [Source:HGNC Symbol;Acc:HGNC:16435]	20	9989963	10003069	protein_coding	HGNC Symbol		HM13	NA
ENSGALG00000042063	0.54194	5.04109	2.90904	0.0880844	0.763821		ependymin related 1 [Source:NCBI gene;Acc:420731]	2	46065864	46094828	protein_coding		EPDR1		420731
ENSGALG00000001270	-0.427879	5.38739	2.90795	0.0881439	0.763821	PRKCZ	protein kinase C zeta [Source:NCBI gene;Acc:419399]	21	1802100	1841490	protein_coding	HGNC Symbol	PRKCZ	PRKCZ	419399
ENSGALG00000016196	-0.565435	4.4838	2.90776	0.0881544	0.763821		cystathionine-beta-synthase [Source:NCBI gene;Acc:418545]	1	111011328	111035262	protein_coding		CBS		418545
ENSGALG00000042538	0.769944	2.0844	2.90635	0.0882313	0.763821		BAI1 associated protein 2 [Source:NCBI gene;Acc:422077]	18	9298043	9330926	protein_coding		BAIAP2		422077
ENSGALG00000043662	-0.584239	5.21284	2.90505	0.0883023	0.763821	NDRG4	NDRG family member 4 [Source:HGNC Symbol;Acc:HGNC:14466]	11	352125	367971	protein_coding	HGNC Symbol		NDRG4	NA
ENSGALG00000002790	-0.567384	4.56389	2.90484	0.0883142	0.763821	ABLIM3	actin binding LIM protein family member 3 [Source:HGNC Symbol;Acc:HGNC:29132]	13	9263565	9297986	protein_coding	HGNC Symbol		ABLIM3	NA
ENSGALG00000001175	0.440016	6.3305	2.90289	0.0884211	0.764202			26	2687134	2698396	protein_coding				NA
ENSGALG00000005656	0.442901	4.12621	2.90014	0.0885717	0.76496	DENND6A	Gallus gallus DENN domain containing 6A (DENND6A), mRNA. [Source:RefSeq mRNA;Acc:NM_001012781]	12	9131936	9151391	protein_coding	NCBI gene	DENND6A		416006
ENSGALG00000003383	0.436661	5.70851	2.89767	0.0887076	0.76559	KPNA6	Gallus gallus karyopherin subunit alpha 6 (KPNA6), mRNA. [Source:RefSeq mRNA;Acc:NM_001012841]	23	5323393	5339496	protein_coding	NCBI gene	KPNA6		419656
ENSGALG00000026838	0.434587	6.49246	2.89636	0.08878	0.765671	MDFIC	MyoD family inhibitor domain containing [Source:NCBI gene;Acc:417774]	1	25905669	25955951	protein_coding	HGNC Symbol	MDFIC	MDFIC	417774
ENSGALG00000043641	0.581011	6.14729	2.89522	0.0888428	0.765671	JUND	JunD proto-oncogene, AP-1 transcription factor subunit [Source:NCBI gene;Acc:107055370]	28	4077792	4078763	protein_coding	UniProtKB Gene Name	JUND		107055370
ENSGALG00000038433	-0.86227	6.96641	2.89064	0.0890958	0.76689	SPON2	spondin 2 [Source:NCBI gene;Acc:422905]	4	84851297	84898911	protein_coding	HGNC Symbol	SPON2	SPON2	422905
ENSGALG00000011531	0.597295	4.22629	2.88936	0.0891663	0.76689	APAF1	apoptotic peptidase activating factor 1 [Source:NCBI gene;Acc:417926]	1	46718130	46743511	protein_coding	HGNC Symbol	APAF1	APAF1	417926
ENSGALG00000036738	0.665092	4.61179	2.88924	0.0891733	0.76689	IGSF3	immunoglobulin superfamily member 3 [Source:HGNC Symbol;Acc:HGNC:5950]	1	93596025	93648691	protein_coding	HGNC Symbol		IGSF3	NA
ENSGALG00000028318	0.608198	3.78466	2.88729	0.0892809	0.766927	CDKN1A	Gallus gallus cyclin dependent kinase inhibitor 1A (CDKN1A), mRNA. [Source:RefSeq mRNA;Acc:NM_204396]	26	1599230	1602396	protein_coding	NCBI gene	CDKN1A		378914
ENSGALG00000024056	-0.530743	7.25282	2.88688	0.0893036	0.766927	CHST3	Gallus gallus carbohydrate sulfotransferase 3 (CHST3), mRNA. [Source:RefSeq mRNA;Acc:NM_205121]	6	12683537	12689040	protein_coding	NCBI gene	CHST3		396018
ENSGALG00000009864	0.762893	1.2885	2.88376	0.0894771	0.767105	TRAF5	Gallus gallus TNF receptor associated factor 5 (TRAF5), mRNA. [Source:RefSeq mRNA;Acc:NM_204219]	3	22364629	22387324	protein_coding	NCBI gene	TRAF5		374055
ENSGALG00000010122	-0.523532	5.30184	2.88309	0.0895142	0.767105	SH2D4A	SH2 domain containing 4A [Source:NCBI gene;Acc:422487]	4	34067371	34079449	protein_coding	HGNC Symbol	SH2D4A	SH2D4A	422487
ENSGALG00000028262	0.635616	2.62085	2.8823	0.0895578	0.767105		prickle planar cell polarity protein 4 [Source:NCBI gene;Acc:100859351]	26	4965879	4972282	protein_coding		PRICKLE4		100859351
ENSGALG00000004845	-0.462604	4.21474	2.88197	0.0895765	0.767105	TIMM10	Gallus gallus translocase of inner mitochondrial membrane 10 (TIMM10), mRNA. [Source:RefSeq mRNA;Acc:NM_001302201]	5	17262339	17262897	protein_coding	NCBI gene	TIMM10		425202
ENSGALG00000041114	-0.434499	6.06159	2.87715	0.0898447	0.767432	GOLGA4	golgin A4 [Source:NCBI gene;Acc:420758]	2	48887179	48948151	protein_coding	HGNC Symbol	GOLGA4	GOLGA4	420758
ENSGALG00000010055	-0.588539	4.81511	2.8768	0.0898643	0.767432	DAAM2	dishevelled associated activator of morphogenesis 2 [Source:NCBI gene;Acc:421422]	3	28856440	29039975	protein_coding	HGNC Symbol	DAAM2	DAAM2	421422
ENSGALG00000009153	-0.53084	7.92687	2.87589	0.0899154	0.767432	COPA	Gallus gallus coatomer protein complex subunit alpha (COPA), mRNA. [Source:RefSeq mRNA;Acc:NM_001031405]	25	2291057	2407537	protein_coding	NCBI gene	COPA		426906
ENSGALG00000000684	-0.797407	0.798965	2.87585	0.0899174	0.767432	KLHDC8A	kelch domain containing 8A [Source:HGNC Symbol;Acc:HGNC:25573]	26	2090546	2094449	protein_coding	HGNC Symbol		KLHDC8A	NA
ENSGALG00000030677	0.470379	5.01622	2.87443	0.089997	0.767432	ABCG2	ATP binding cassette subfamily G member 2 (Junior blood group) [Source:NCBI gene;Acc:423767]	6	18374424	18392107	protein_coding	NCBI gene	ABCG2		423767
ENSGALG00000010302	-0.388544	4.74376	2.87227	0.0901179	0.767432			9	23104838	23115100	protein_coding				NA
ENSGALG00000030028	-0.537209	3.34864	2.87226	0.0901184	0.767432	MRPS14	Gallus gallus mitochondrial ribosomal protein S14 (MRPS14), mRNA. [Source:RefSeq mRNA;Acc:NM_001277549]	8	7476798	7479199	protein_coding	NCBI gene	MRPS14		424436
ENSGALG00000008153	0.898535	1.24883	2.87224	0.0901192	0.767432			1	1649616	1654200	lncRNA				NA
ENSGALG00000033780	0.779902	3.23423	2.87075	0.090203	0.767609			10	11154128	11166446	protein_coding				NA
ENSGALG00000011080	0.698332	3.9025	2.86579	0.0904812	0.769438	BDKRB2	bradykinin receptor B2 [Source:NCBI gene;Acc:428906]	5	46550123	46571687	protein_coding	NCBI gene	BDKRB2		428906
ENSGALG00000044851	-0.785084	6.16321	2.85708	0.0909724	0.773075			KZ626836.1	255656	259209	protein_coding				NA
ENSGALG00000008321	0.530786	3.55915	2.85433	0.0911281	0.773858	RNPEPL1	arginyl aminopeptidase like 1 [Source:NCBI gene;Acc:424946]	9	15868999	15880630	protein_coding	HGNC Symbol	RNPEPL1	RNPEPL1	424946
ENSGALG00000040484	-0.525495	8.54403	2.85158	0.0912843	0.774644	SEC31A	Gallus gallus SEC31 homolog A, COPII coat complex component (SEC31A), mRNA. [Source:RefSeq mRNA;Acc:NM_001031141]	4	46324923	46359132	protein_coding	NCBI gene	SEC31A		422597
ENSGALG00000012801	-0.745584	9.16857	2.84941	0.0914076	0.774964	LY86	lymphocyte antigen 86 [Source:HGNC Symbol;Acc:HGNC:16837]	2	64889269	64914270	protein_coding	HGNC Symbol		LY86	NA
ENSGALG00000014163	-0.891636	2.3299	2.84867	0.0914495	0.774964	TTLL1	tubulin tyrosine ligase like 1 [Source:NCBI gene;Acc:418225]	1	68477408	68498513	protein_coding	HGNC Symbol	TTLL1	TTLL1	418225
ENSGALG00000038290	-0.66736	10.2721	2.84565	0.0916215	0.775882	P4HB	Gallus gallus prolyl 4-hydroxylase subunit beta (P4HB), mRNA. [Source:RefSeq mRNA;Acc:NM_001198710]	18	9917130	9925495	protein_coding	NCBI gene	P4HB		374091
ENSGALG00000035052	-0.917964	1.01159	2.84291	0.0917779	0.776212	BMP3	Gallus gallus bone morphogenetic protein 3 (BMP3), mRNA. [Source:RefSeq mRNA;Acc:NM_001034819]	4	45457337	45471666	protein_coding	NCBI gene	BMP3		422581
ENSGALG00000002554	-0.661929	7.30174	2.84273	0.0917881	0.776212	TSPAN2	tetraspanin 2 [Source:NCBI gene;Acc:419889]	26	3987326	4005185	protein_coding	HGNC Symbol	TSPAN2	TSPAN2	419889
ENSGALG00000011361	-0.427496	4.35401	2.84061	0.0919091	0.776696	CRYZ	Gallus gallus crystallin zeta (CRYZ), mRNA. [Source:RefSeq mRNA;Acc:NM_001079763]	8	29982323	29988079	protein_coding	NCBI gene	CRYZ		772289
ENSGALG00000027132	0.506698	3.99655	2.8384	0.0920357	0.776809			28	4394336	4410108	protein_coding				NA
ENSGALG00000006427	-0.391405	5.54935	2.83795	0.0920617	0.776809	CARS	cysteinyl-tRNA synthetase [Source:NCBI gene;Acc:423086]	5	13266596	13301342	protein_coding	NCBI gene	CARS		423086
ENSGALG00000001335	-0.464379	7.09198	2.83704	0.092114	0.776809	FAM18B1	Gallus gallus family with sequence similarity 18, member B1 (FAM18B1), mRNA. [Source:RefSeq mRNA;Acc:NM_001030699]	18	2248818	2255712	protein_coding	NCBI gene	FAM18B1		417324
ENSGALG00000032803	0.606797	4.21547	2.83475	0.0922452	0.776878		proto-oncogene Mas-like [Source:NCBI gene;Acc:776507]	5	120674	122219	protein_coding		LOC776507		776507
ENSGALG00000031430	0.673176	4.21659	2.83379	0.0923003	0.776878			8	5495630	5502809	protein_coding				NA
ENSGALG00000030964	-0.724255	2.34528	2.8318	0.0924148	0.776878	LRRC20	Gallus gallus leucine rich repeat containing 20 (LRRC20), mRNA. [Source:RefSeq mRNA;Acc:NM_001277385]	6	12233307	12235990	protein_coding	NCBI gene	LRRC20		769461
ENSGALG00000031789	0.408371	4.95069	2.83175	0.0924173	0.776878			22	4038737	4050132	protein_coding				NA
ENSGALG00000012988	-0.549991	5.62006	2.83077	0.092474	0.776878	B4GALNT3	beta-1,4-N-acetyl-galactosaminyltransferase 3 [Source:NCBI gene;Acc:418150]	1	60296873	60354263	protein_coding	HGNC Symbol	B4GALNT3	B4GALNT3	418150
ENSGALG00000033090	-0.751583	3.20642	2.82831	0.0926156	0.776878	VDR	Gallus gallus vitamin D receptor (VDR), mRNA. [Source:RefSeq mRNA;Acc:NM_205098]	33	7324160	7351020	protein_coding	NCBI gene	VDR		395988
ENSGALG00000001965	-0.410879	6.43856	2.82826	0.0926188	0.776878	AARS	Gallus gallus alanyl-tRNA synthetase (AARS), mRNA. [Source:RefSeq mRNA;Acc:NM_001005836]	11	1173212	1185606	protein_coding	NCBI gene	AARS		415668
ENSGALG00000014321	-0.398543	5.10262	2.82801	0.0926329	0.776878	SMIM14	Gallus gallus small integral membrane protein 14 (SMIM14), mRNA. [Source:RefSeq mRNA;Acc:NM_001302165]	4	69214818	69251117	protein_coding	NCBI gene	SMIM14		422793
ENSGALG00000002832	0.503403	4.47526	2.82588	0.0927561	0.777375	IFI35	interferon-induced protein 35 [Source:NCBI gene;Acc:420011]	27	7921645	7924699	protein_coding	HGNC Symbol	IFI35	IFI35	420011
ENSGALG00000030179	0.612581	3.23135	2.81878	0.0931671	0.779182		chromosome 6 C10orf54 homolog [Source:NCBI gene;Acc:769500]	6	12620516	12626469	protein_coding		C6H10orf54		769500
ENSGALG00000043675	0.583033	4.55495	2.81856	0.09318	0.779182	ANTXR2	ANTXR cell adhesion molecule 2 [Source:HGNC Symbol;Acc:HGNC:21732]	4	45202097	45302156	protein_coding	HGNC Symbol		ANTXR2	NA
ENSGALG00000002389	0.437983	5.02052	2.81815	0.0932035	0.779182			18	4720956	4740037	pseudogene				NA
ENSGALG00000043118	-0.486292	7.80775	2.81716	0.093261	0.779182	ATP10A	ATPase phospholipid transporting 10A (putative) [Source:NCBI gene;Acc:418685]	1	132986041	133096377	protein_coding	HGNC Symbol	ATP10A	ATP10A	418685
ENSGALG00000053641	-0.700204	1.08833	2.81633	0.0933095	0.779182			25	3742770	3744406	protein_coding				NA
ENSGALG00000006670	-0.70093	5.00308	2.81553	0.0933558	0.779182	PPP1R3C	protein phosphatase 1 regulatory subunit 3C [Source:NCBI gene;Acc:425328]	6	20695689	20699934	protein_coding	HGNC Symbol	PPP1R3C	PPP1R3C	425328
ENSGALG00000029390	-0.519823	3.24235	2.81117	0.0936101	0.779353	C15H12ORF65	Gallus gallus chromosome 15 open reading frame, human C12orf65 (C15H12ORF65), mRNA. [Source:RefSeq mRNA;Acc:NM_001252088]	15	5354761	5356086	protein_coding	NCBI gene	C15H12ORF65		416827
ENSGALG00000006460	0.841782	3.09559	2.80959	0.0937024	0.779353	TTLL9	tubulin tyrosine ligase like 9 [Source:HGNC Symbol;Acc:HGNC:16118]	20	10075293	10086559	protein_coding	HGNC Symbol		TTLL9	NA
ENSGALG00000007195	-0.40804	4.42294	2.80846	0.0937684	0.779353		glutamyl-tRNA amidotransferase subunit C [Source:NCBI gene;Acc:416976]	15	9576607	9578666	protein_coding		GATC		416976
ENSGALG00000030012	-0.8356	0.638739	2.80653	0.0938815	0.779353	EMILIN3	elastin microfibril interfacer 3 [Source:NCBI gene;Acc:428137]	20	4974113	4980108	protein_coding	HGNC Symbol	EMILIN3	EMILIN3	428137
ENSGALG00000008378	0.513439	4.3381	2.8062	0.0939008	0.779353	SRGAP3	SLIT-ROBO Rho GTPase activating protein 3 [Source:NCBI gene;Acc:416115]	12	19736835	19803309	protein_coding	HGNC Symbol	SRGAP3	SRGAP3	416115
ENSGALG00000006443	-0.90316	4.06095	2.80539	0.0939482	0.779353			1	195587654	195590524	protein_coding				NA
ENSGALG00000002729	-0.484345	5.44592	2.80483	0.0939807	0.779353	GK5	Gallus gallus glycerol kinase 5 (putative) (GK5), mRNA. [Source:RefSeq mRNA;Acc:NM_001031306]	9	10550183	10571324	protein_coding	NCBI gene	GK5		424779
ENSGALG00000036240	1.12901	2.98313	2.80435	0.0940091	0.779353	AKAP12	A-kinase anchoring protein 12 [Source:NCBI gene;Acc:421634]	3	48927875	48943197	protein_coding	HGNC Symbol	AKAP12	AKAP12	421634
ENSGALG00000035498	0.483575	4.08462	2.80227	0.0941307	0.779353	INPP5D	inositol polyphosphate-5-phosphatase D [Source:HGNC Symbol;Acc:HGNC:6079]	9	1294733	1337979	protein_coding	HGNC Symbol		INPP5D	NA
ENSGALG00000034326	0.971206	1.15317	2.80097	0.0942073	0.779353	TMEM158	transmembrane protein 158 [Source:NCBI gene;Acc:776186]	2	42973622	42974929	protein_coding	HGNC Symbol	TMEM158	TMEM158	776186
ENSGALG00000010125	-0.553837	8.51094	2.80017	0.0942541	0.779353	CSGALNACT1	chondroitin sulfate N-acetylgalactosaminyltransferase 1 [Source:NCBI gene;Acc:422488]	4	34082296	34104242	protein_coding	HGNC Symbol	CSGALNACT1	CSGALNACT1	422488
ENSGALG00000029912	-0.470518	3.67941	2.80016	0.0942549	0.779353	CAMK1	calcium/calmodulin dependent protein kinase I [Source:NCBI gene;Acc:416049]	12	11875094	11877807	protein_coding	HGNC Symbol	CAMK1	CAMK1	416049
ENSGALG00000023689	0.530358	5.94989	2.79957	0.0942899	0.779353	ASS1	Gallus gallus argininosuccinate synthase 1 (ASS1), mRNA. [Source:RefSeq mRNA;Acc:NM_001013395]	17	6180976	6201571	protein_coding	NCBI gene	ASS1		417185
ENSGALG00000008231	-0.531564	6.88169	2.79903	0.0943213	0.779353	PACSIN3	Gallus gallus protein kinase C and casein kinase substrate in neurons 3 (PACSIN3), mRNA. [Source:RefSeq mRNA;Acc:NM_001044652]	5	23406293	23426262	protein_coding	NCBI gene	PACSIN3		423186
ENSGALG00000014872	0.657331	4.0304	2.79858	0.094348	0.779353	FGF10	fibroblast growth factor 10 [Source:NCBI gene;Acc:395432]	Z	13972677	14032776	protein_coding	NCBI gene	FGF10		395432
ENSGALG00000015627	-0.849755	10.6737	2.79672	0.0944574	0.779353	HAPLN1	Gallus gallus hyaluronan and proteoglycan link protein 1 (HAPLN1), mRNA. [Source:RefSeq mRNA;Acc:NM_205482]	Z	62725137	62818255	protein_coding	NCBI gene	HAPLN1		396475
ENSGALG00000014795	0.52764	3.47611	2.79544	0.0945326	0.779353	TGIF1	TGFB induced factor homeobox 1 [Source:NCBI gene;Acc:396339]	2	100818249	100826684	protein_coding	NCBI gene	TGIF1		396339
ENSGALG00000010149	0.590399	4.7403	2.79466	0.0945786	0.779353	CMTR1	cap methyltransferase 1 [Source:HGNC Symbol;Acc:HGNC:21077]	3	30280731	30303453	protein_coding	HGNC Symbol		CMTR1	NA
ENSGALG00000003794	-0.404233	5.24308	2.79442	0.0945932	0.779353	SLC35E1	solute carrier family 35 member E1 [Source:NCBI gene;Acc:420143]	28	4412468	4417567	protein_coding	HGNC Symbol	SLC35E1	SLC35E1	420143
ENSGALG00000035282	0.685502	3.10934	2.79224	0.094722	0.779886	IGF2	Gallus gallus insulin like growth factor 2 (IGF2), mRNA. [Source:RefSeq mRNA;Acc:NM_001030342]	5	13971786	13980128	protein_coding	NCBI gene	IGF2		395097
ENSGALG00000044226	0.735009	1.34551	2.78952	0.0948825	0.780386			30	600218	605036	protein_coding				NA
ENSGALG00000008933	0.664758	2.56082	2.78904	0.0949109	0.780386	CASP7	caspase 7 [Source:NCBI gene;Acc:423901]	6	28458646	28478945	protein_coding	HGNC Symbol	CASP7	CASP7	423901
ENSGALG00000002525	0.675346	2.72441	2.78754	0.095	0.780404	RASGEF1A	RasGEF domain family member 1A [Source:NCBI gene;Acc:423631]	6	5430790	5475162	protein_coding	HGNC Symbol	RASGEF1A	RASGEF1A	423631
ENSGALG00000002882	-0.429526	4.57702	2.78646	0.0950642	0.780404	BNIP1	BCL2 interacting protein 1 [Source:NCBI gene;Acc:416207]	13	9897119	9902358	protein_coding	HGNC Symbol	BNIP1	BNIP1	416207
ENSGALG00000042883	0.579304	5.0868	2.78576	0.0951055	0.780404	VCPIP1	valosin containing protein interacting protein 1 [Source:HGNC Symbol;Acc:HGNC:30897]	2	115177217	115191152	protein_coding	HGNC Symbol		VCPIP1	NA
ENSGALG00000014649	0.492493	4.30077	2.78441	0.095186	0.780538	MBLAC2	Gallus gallus metallo-beta-lactamase domain containing 2 (MBLAC2), mRNA. [Source:RefSeq mRNA;Acc:NM_001031608]	Z	59920983	59929566	protein_coding	NCBI gene	MBLAC2		431565
ENSGALG00000015020	-0.475685	4.572	2.78122	0.0953756	0.781566	TMEM171	transmembrane protein 174 [Source:NCBI gene;Acc:768886]	Z	24901868	24918432	protein_coding	HGNC Symbol	TMEM174	TMEM171	768886
ENSGALG00000009898	0.424526	4.62117	2.77777	0.0955813	0.782471	GAB1	GRB2 associated binding protein 1 [Source:NCBI gene;Acc:422456]	4	30455566	30578444	protein_coding	HGNC Symbol	GAB1	GAB1	422456
ENSGALG00000004215	-0.500024	7.02219	2.77721	0.0956146	0.782471	WIPI1	WD repeat domain, phosphoinositide interacting 1 [Source:NCBI gene;Acc:417437]	18	7826149	7844274	protein_coding	HGNC Symbol	WIPI1	WIPI1	417437
ENSGALG00000006409	0.461807	6.44414	2.77109	0.0959809	0.784941	PODXL	Gallus gallus podocalyxin like (PODXL), mRNA. [Source:RefSeq mRNA;Acc:NM_001271894]	1	3688056	3728758	protein_coding	NCBI gene	PODXL		395755
ENSGALG00000052684	-0.408263	5.3059	2.76827	0.0961501	0.785277			1	194147757	194175070	protein_coding				NA
ENSGALG00000026192	0.607085	2.66899	2.76825	0.0961511	0.785277	ST8SIA4	ST8 alpha-N-acetyl-neuraminide alpha-2,8-sialyltransferase 4 [Source:HGNC Symbol;Acc:HGNC:10871]	Z	50730982	50785339	protein_coding	HGNC Symbol		ST8SIA4	NA
ENSGALG00000049007	0.676162	1.51895	2.76429	0.0963894	0.786547			19	7786929	7793982	lncRNA				NA
ENSGALG00000030011	0.363834	4.98877	2.76352	0.0964359	0.786547	ZNF704	zinc finger protein 704 [Source:NCBI gene;Acc:420194]	2	121005791	121083584	protein_coding	HGNC Symbol	ZNF704	ZNF704	420194
ENSGALG00000040180	0.739356	4.69068	2.76229	0.0965098	0.786623	CEBPD	CCAAT enhancer binding protein delta [Source:HGNC Symbol;Acc:HGNC:1835]	2	107911432	107912427	protein_coding	HGNC Symbol		CEBPD	NA
ENSGALG00000015712	1.07999	2.49269	2.7607	0.0966059	0.786879	SLBP	Gallus gallus stem-loop binding protein (SLBP), mRNA. [Source:RefSeq mRNA;Acc:NM_001004403]	4	83930355	83937106	protein_coding	NCBI gene	SLBP		422902
ENSGALG00000007443	0.439613	5.06776	2.75951	0.0966781	0.78694	TMLHE	Gallus gallus trimethyllysine hydroxylase, epsilon (TMLHE), mRNA. [Source:RefSeq mRNA;Acc:NM_001012575]	4	10998969	11014124	protein_coding	NCBI gene	TMLHE		422296
ENSGALG00000001239	-0.63352	6.84012	2.75726	0.0968142	0.787236	SLC26A2	E3 ubiquitin/ISG15 ligase TRIM25-like [Source:NCBI gene;Acc:416147]	13	9062003	9071099	protein_coding	HGNC Symbol	LOC416147	SLC26A2	416147
ENSGALG00000019543	-0.581278	2.76829	2.75537	0.0969284	0.787236	OTULIN	OTU deubiquitinase with linear linkage specificity [Source:HGNC Symbol;Acc:HGNC:25118]	2	76264871	76273509	protein_coding	HGNC Symbol		OTULIN	NA
ENSGALG00000000593	-0.804304	1.27712	2.75526	0.0969352	0.787236			4	60162363	60166294	protein_coding				NA
ENSGALG00000051984	-0.987768	3.22692	2.75299	0.0970725	0.787236			11	18864163	18869862	pseudogene				NA
ENSGALG00000000818	0.540681	3.45628	2.75162	0.0971559	0.787236			1	195032674	195039220	protein_coding				NA
ENSGALG00000001483	-0.624072	8.01564	2.75075	0.0972091	0.787236		Golgi integral membrane protein 4-like [Source:NCBI gene;Acc:419409]	21	2089567	2112355	protein_coding		LOC419409		419409
ENSGALG00000000461	-0.627141	10.2185	2.74951	0.0972842	0.787236	MRC2	mannose receptor C type 2 [Source:HGNC Symbol;Acc:HGNC:16875]	27	4832151	4845337	protein_coding	HGNC Symbol		MRC2	NA
ENSGALG00000036556	0.460463	6.08704	2.74896	0.0973178	0.787236	MORC3	Gallus gallus MORC family CW-type zinc finger 3 (MORC3), mRNA. [Source:RefSeq mRNA;Acc:NM_001257224]	1	107973719	108001586	protein_coding	NCBI gene	MORC3		418513
ENSGALG00000043831	-0.679516	4.76673	2.74839	0.0973526	0.787236	LRRC73	leucine rich repeat containing 73 [Source:NCBI gene;Acc:421454]	3	31044021	31050599	protein_coding	NCBI gene	LRRC73		421454
ENSGALG00000015216	0.812134	0.816537	2.74824	0.0973614	0.787236	SYK	spleen associated tyrosine kinase [Source:NCBI gene;Acc:427272]	Z	44075509	44125480	protein_coding	HGNC Symbol	SYK	SYK	427272
ENSGALG00000047468	0.592556	2.51615	2.74529	0.0975411	0.787909			KZ626837.1	1753592	1755974	lncRNA				NA
ENSGALG00000016673	-0.446452	5.90577	2.74475	0.0975741	0.787909	TRAM2	translocation associated membrane protein 2 [Source:HGNC Symbol;Acc:HGNC:16855]	3	107485825	107498655	protein_coding	HGNC Symbol		TRAM2	NA
ENSGALG00000012200	0.747643	1.22348	2.74355	0.0976477	0.787981	GCH1	GTP cyclohydrolase 1 [Source:HGNC Symbol;Acc:HGNC:4193]	5	56530534	56547633	protein_coding	HGNC Symbol		GCH1	NA
ENSGALG00000015746	0.543483	3.87015	2.73872	0.0979435	0.78924	JAM2	Gallus gallus junctional adhesion molecule 2 (JAM2), mRNA. [Source:RefSeq mRNA;Acc:NM_001006257]	1	103822633	103856294	protein_coding	NCBI gene	JAM2		418476
ENSGALG00000043606	0.652571	1.8569	2.73788	0.0979946	0.78924			33	7229176	7232142	protein_coding				NA
ENSGALG00000005180	-0.855328	13.1213	2.73782	0.0979983	0.78924			8	11693571	11741165	protein_coding				NA
ENSGALG00000011476	-0.423249	5.3556	2.73463	0.0981942	0.790041	SEPT11	septin 11 [Source:NCBI gene;Acc:422635]	4	49658327	49708196	protein_coding	HGNC Symbol	SEPT11	SEPT11	422635
ENSGALG00000032660	0.473675	5.7093	2.73369	0.098252	0.790041	IFNGR2	Gallus gallus interferon gamma receptor 2 (IFNGR2), mRNA. [Source:RefSeq mRNA;Acc:NM_001008676]	1	106645075	106653536	protein_coding	NCBI gene	IFNGR2		418502
ENSGALG00000009365	-0.532913	6.5758	2.73303	0.0982925	0.790041	CYP51A1	Gallus gallus cytochrome P450 family 51 subfamily A member 1 (CYP51A1), mRNA. [Source:RefSeq mRNA;Acc:NM_001048077]	2	22493952	22507735	protein_coding	NCBI gene	CYP51A1		420548
ENSGALG00000002705	0.514658	4.99854	2.72717	0.0986537	0.791909	CISD1	Gallus gallus CDGSH iron sulfur domain 1 (CISD1), mRNA. [Source:RefSeq mRNA;Acc:NM_001199529]	6	5951613	5961190	protein_coding	NCBI gene	CISD1		423642
ENSGALG00000045312	0.765788	1.85859	2.7271	0.0986586	0.791909	SEMA6C	semaphorin 6C [Source:NCBI gene;Acc:100859892]	25	242766	248366	protein_coding	HGNC Symbol	SEMA6C	SEMA6C	100859892
ENSGALG00000012735	0.826022	0.981825	2.72572	0.0987433	0.791909	EDN1	endothelin 1 [Source:HGNC Symbol;Acc:HGNC:3176]	2	62675250	62679088	protein_coding	HGNC Symbol		EDN1	NA
ENSGALG00000007970	0.453601	4.78624	2.72495	0.0987912	0.791909	PIAS1	protein inhibitor of activated STAT 1 [Source:NCBI gene;Acc:427514]	10	19522398	19573066	protein_coding	HGNC Symbol	PIAS1	PIAS1	427514
ENSGALG00000010633	-0.498412	6.74289	2.72399	0.0988504	0.791909	GPX7	Gallus gallus glutathione peroxidase 7 (GPX7), mRNA. [Source:RefSeq mRNA;Acc:NM_001163245]	8	24796809	24805423	protein_coding	NCBI gene	GPX7		424643
ENSGALG00000012505	-0.814903	1.9782	2.72197	0.0989755	0.79239	LRFN5	leucine rich repeat and fibronectin type III domain containing 5 [Source:HGNC Symbol;Acc:HGNC:20360]	5	59650477	59690594	protein_coding	HGNC Symbol		LRFN5	NA
ENSGALG00000029621	0.462554	4.39012	2.71856	0.0991872	0.792863	SEMA3F	semaphorin 3F [Source:HGNC Symbol;Acc:HGNC:10728]	12	3580056	3597490	protein_coding	HGNC Symbol		SEMA3F	NA
ENSGALG00000012606	0.4539	5.48611	2.71763	0.0992451	0.792863	ISCA1	Iron-sulfur cluster assembly 1 homolog, mitochondrial [Source:UniProtKB/Swiss-Prot;Acc:Q5ZJ74]	Z	40832093	40839365	protein_coding	HGNC Symbol		ISCA1	NA
ENSGALG00000027853	-0.548505	3.60577	2.71762	0.099246	0.792863		catenin alpha 2 [Source:NCBI gene;Acc:396035]	4	87427085	87823826	protein_coding		CTNNA2		396035
ENSGALG00000006015	-0.430556	7.10802	2.71519	0.0993971	0.792863	COPB1	coatomer protein complex subunit beta 1 [Source:NCBI gene;Acc:423063]	5	10651664	10668952	protein_coding	NCBI gene	COPB1		423063
ENSGALG00000012696	0.425515	4.39349	2.71492	0.0994142	0.792863	RANBP9	RAN binding protein 9 [Source:HGNC Symbol;Acc:HGNC:13727]	2	60523859	60531947	protein_coding	HGNC Symbol		RANBP9	NA
ENSGALG00000028222	0.737172	0.829792	2.71434	0.0994501	0.792863		uncharacterized LOC422295 [Source:NCBI gene;Acc:422295]	4	10977328	10983991	protein_coding		LOC422295		422295
ENSGALG00000005378	-0.456958	4.2571	2.71369	0.0994906	0.792863	ARNTL	aryl hydrocarbon receptor nuclear translocator like [Source:NCBI gene;Acc:374115]	5	7820343	7864789	protein_coding	NCBI gene	ARNTL		374115
ENSGALG00000023904	-0.654897	9.07203	2.71079	0.0996713	0.793783	FIBIN	Gallus gallus fin bud initiation factor homolog (FIBIN), mRNA. [Source:RefSeq mRNA;Acc:NM_001277594]	5	3728374	3730202	protein_coding	NCBI gene	FIBIN		426933
ENSGALG00000004365	0.849447	1.11403	2.70741	0.0998828	0.794127			15	5996365	6006391	protein_coding				NA
ENSGALG00000002532	0.678244	3.51334	2.70734	0.0998873	0.794127	GJA4	Gallus gallus gap junction protein alpha 4 (GJA4), mRNA. [Source:RefSeq mRNA;Acc:NM_206984]	23	4593526	4596408	protein_coding	NCBI gene	GJA4		404529
ENSGALG00000009807	-0.605745	3.07145	2.70697	0.0999104	0.794127	FLVCR1	feline leukemia virus subgroup C cellular receptor 1 [Source:NCBI gene;Acc:421365]	3	21873328	21881217	protein_coding	HGNC Symbol	FLVCR1	FLVCR1	421365
ENSGALG00000042418	-0.648546	2.18595	2.70496	0.100037	0.794276			24	406480	410226	pseudogene				NA
ENSGALG00000050315	0.517379	4.99753	2.70459	0.10006	0.794276			1	216908	303711	protein_coding				NA
ENSGALG00000006526	-0.665208	4.59114	2.70343	0.100132	0.794335	PLXNB3	Gallus gallus plexin B3 (PLXNB3), mRNA. [Source:RefSeq mRNA;Acc:NM_001257265]	12	11683446	11738536	protein_coding	NCBI gene	PLXNB3		100859325
ENSGALG00000049236	-0.635066	2.33686	2.69958	0.100374	0.794951	PEBP4	phosphatidylethanolamine binding protein 4 [Source:NCBI gene;Acc:101747939]	22	1439289	1496589	protein_coding	HGNC Symbol	PEBP4	PEBP4	101747939
ENSGALG00000031593	0.554337	5.15308	2.6993	0.100393	0.794951	TMSB15B	thymosin beta 15B [Source:NCBI gene;Acc:100502566]	4	1985097	1986199	protein_coding	NCBI gene	TMSB15B		100502566
ENSGALG00000035108	0.609592	4.30346	2.69908	0.100406	0.794951	KDM7A	lysine demethylase 7A [Source:HGNC Symbol;Acc:HGNC:22224]	1	56677151	56731558	protein_coding	HGNC Symbol		KDM7A	NA
ENSGALG00000032736	0.45549	4.9484	2.6973	0.100518	0.795322	MGLL	Gallus gallus monoglyceride lipase (MGLL), transcript variant 2, mRNA. [Source:RefSeq mRNA;Acc:NM_001277143]	12	9973818	10066081	protein_coding	NCBI gene	MGLL		416024
ENSGALG00000012721	0.43983	5.67324	2.69562	0.100624	0.795644	C2H6orf52	Gallus gallus chromosome 2 C6orf52 homolog (C2H6orf52), mRNA. [Source:RefSeq mRNA;Acc:NM_001252015]	2	62091157	62100297	protein_coding	NCBI gene	C2H6orf52		420849
ENSGALG00000017072	0.406769	5.21846	2.6941	0.100721	0.795889		NEDD4 binding protein 2 like 1 [Source:NCBI gene;Acc:418914]	1	175888052	175900559	protein_coding		N4BP2L1		418914
ENSGALG00000014178	-0.886905	2.62932	2.69227	0.100836	0.796284		signal peptide, CUB domain and EGF like domain containing 1 [Source:NCBI gene;Acc:418228]	1	68564109	68765156	protein_coding		SCUBE1		418228
ENSGALG00000042833	0.385867	4.86096	2.68798	0.101108	0.797915	MAPK14	mitogen-activated protein kinase 14 [Source:NCBI gene;Acc:421183]	26	148699	169260	protein_coding	HGNC Symbol	MAPK14	MAPK14	421183
ENSGALG00000008341	-0.569091	6.91012	2.68629	0.101215	0.798242	FURIN	Gallus gallus furin, paired basic amino acid cleaving enzyme (FURIN), mRNA. [Source:RefSeq mRNA;Acc:NM_204715]	10	20543114	20554250	protein_coding	NCBI gene	FURIN		395457
ENSGALG00000006326	-0.601995	2.81491	2.68051	0.101583	0.800624	MIF	Gallus gallus macrophage migration inhibitory factor (glycosylation-inhibiting factor) (MIF), mRNA. [Source:RefSeq mRNA;Acc:NM_001305091]	15	8375207	8377034	protein_coding	NCBI gene	MIF		100857237
ENSGALG00000015787	-0.424576	4.46899	2.67431	0.101979	0.803227	RNGTT	RNA guanylyltransferase and 5'-phosphatase [Source:NCBI gene;Acc:421819]	3	75847300	76033360	protein_coding	HGNC Symbol	RNGTT	RNGTT	421819
ENSGALG00000026781	0.753395	2.90971	2.67143	0.102164	0.804164	ALOX5AP	Gallus gallus arachidonate 5-lipoxygenase activating protein (ALOX5AP), mRNA. [Source:RefSeq mRNA;Acc:NM_001278144]	1	176416571	176424666	protein_coding	NCBI gene	ALOX5AP		770904
ENSGALG00000011271	-0.737722	10.9676	2.66823	0.10237	0.805262	LUM	Gallus gallus lumican (LUM), mRNA. [Source:RefSeq mRNA;Acc:NM_001276357]	1	44018283	44031180	protein_coding	NCBI gene	LUM		417891
ENSGALG00000039595	-0.619239	2.70236	2.6664	0.102488	0.80564	BTBD11	BTB domain containing 11 [Source:NCBI gene;Acc:771493]	1	53377416	53545431	protein_coding	HGNC Symbol	BTBD11	BTBD11	771493
ENSGALG00000048117	-0.475502	6.54983	2.66542	0.10255	0.80564	DNLZ	DNL-type zinc finger [Source:HGNC Symbol;Acc:HGNC:33879]	17	8215642	8222344	protein_coding	HGNC Symbol		DNLZ	NA
ENSGALG00000033867	-0.602916	8.92065	2.66182	0.102783	0.806022	PCOLCE	procollagen C-endopeptidase enhancer [Source:HGNC Symbol;Acc:HGNC:8738]	30	968845	973293	protein_coding	HGNC Symbol		PCOLCE	NA
ENSGALG00000009538	-0.490015	4.07722	2.66102	0.102835	0.806022	RDH11	retinol dehydrogenase 12 [Source:NCBI gene;Acc:423274]	5	29100045	29107183	protein_coding	HGNC Symbol	RDH12	RDH11	423274
ENSGALG00000005867	0.576303	3.67086	2.66099	0.102837	0.806022	MARCH8	Gallus gallus membrane associated ring-CH-type finger 8 (MARCH8), transcript variant 2, mRNA. [Source:RefSeq mRNA;Acc:NM_001286369]	6	18496927	18582316	protein_coding	NCBI gene	MARCH8		423770
ENSGALG00000054070	0.728005	3.03654	2.65775	0.103046	0.806022			KZ626819.1	50569	123604	protein_coding				NA
ENSGALG00000039008	0.559754	4.80963	2.65744	0.103066	0.806022			11	17036585	17046954	protein_coding				NA
ENSGALG00000042001	0.654149	5.2098	2.65642	0.103133	0.806022			4	35025993	35044154	protein_coding				NA
ENSGALG00000049568	0.697684	0.406965	2.65458	0.103252	0.806022			3	27025403	27050819	lncRNA				NA
ENSGALG00000049832	0.732956	1.54226	2.65191	0.103425	0.806022			9	8502692	8539903	lncRNA				NA
ENSGALG00000011214	-0.72833	12.1815	2.65025	0.103534	0.806022	SERPINH1	Gallus gallus serpin family H member 1 (SERPINH1), mRNA. [Source:RefSeq mRNA;Acc:NM_205291]	1	196648341	196655118	protein_coding	NCBI gene	SERPINH1		396228
ENSGALG00000007928	0.417942	4.91423	2.65014	0.103541	0.806022	MLLT10	MLLT10, histone lysine methyltransferase DOT1L cofactor [Source:NCBI gene;Acc:420509]	2	17920466	18034491	protein_coding	HGNC Symbol	MLLT10	MLLT10	420509
ENSGALG00000031734	-0.75386	1.49691	2.6497	0.103569	0.806022	AQP11	aquaporin 11 [Source:NCBI gene;Acc:426725]	1	194448531	194462713	protein_coding	HGNC Symbol	AQP11	AQP11	426725
ENSGALG00000040291	0.469164	4.36203	2.64935	0.103592	0.806022			4	90975706	90984000	protein_coding				NA
ENSGALG00000010554	-0.510385	3.69145	2.64927	0.103597	0.806022		regulator of microtubule dynamics 2 [Source:NCBI gene;Acc:421465]	3	31979443	32020628	protein_coding		RMDN2		421465
ENSGALG00000020322	0.418179	5.67837	2.6491	0.103608	0.806022		germ cell nuclear acidic peptidase [Source:NCBI gene;Acc:422202]	4	2191580	2199755	protein_coding		GCNA		422202
ENSGALG00000007350	-0.383961	5.36333	2.64657	0.103774	0.806022		thioredoxin related transmembrane protein 2 [Source:NCBI gene;Acc:428853]	5	17227428	17229764	protein_coding		TMX2		428853
ENSGALG00000036412	-0.686097	4.03388	2.64487	0.103885	0.806022	TMEM108	transmembrane protein 108 [Source:NCBI gene;Acc:420692]	2	42447408	42553652	protein_coding	HGNC Symbol	TMEM108	TMEM108	420692
ENSGALG00000021688	0.435811	3.85987	2.64441	0.103914	0.806022			28	985592	989803	protein_coding				NA
ENSGALG00000040594	-0.442694	6.09435	2.64422	0.103927	0.806022	GNPDA1	Gallus gallus glucosamine-6-phosphate deaminase 1 (GNPDA1), mRNA. [Source:RefSeq mRNA;Acc:NM_001006156]	13	17876802	17881810	protein_coding	NCBI gene	GNPDA1		416341
ENSGALG00000007419	-0.658763	5.50403	2.644	0.103942	0.806022	MASP1	Gallus gallus mannan binding lectin serine peptidase 1 (MASP1), mRNA. [Source:RefSeq mRNA;Acc:NM_213586]	9	15017996	15035605	protein_coding	NCBI gene	MASP1		407088
ENSGALG00000031408	0.690871	1.7875	2.64332	0.103986	0.806022	SORD	Gallus gallus sorbitol dehydrogenase (SORD), mRNA. [Source:RefSeq mRNA;Acc:NM_001293203]	10	1522444	1539392	protein_coding	NCBI gene	SORD		415332
ENSGALG00000005065	0.610394	3.43942	2.64326	0.10399	0.806022	PLA2G4A	Gallus gallus phospholipase A2 group IVA (PLA2G4A), mRNA. [Source:RefSeq mRNA;Acc:NM_205423]	8	10608778	10684950	protein_coding	UniProtKB Gene Name	PLA2G4A		396394
ENSGALG00000023517	0.402937	4.53362	2.63928	0.104251	0.80652	AGPAT2	1-acylglycerol-3-phosphate O-acyltransferase 2 [Source:NCBI gene;Acc:772114]	17	8036089	8043918	protein_coding	HGNC Symbol	AGPAT2	AGPAT2	772114
ENSGALG00000014923	-0.45673	5.19719	2.6382	0.104322	0.80652	ARHGEF28	Rho guanine nucleotide exchange factor 28 [Source:NCBI gene;Acc:427201]	Z	24570156	24702274	protein_coding	HGNC Symbol	ARHGEF28	ARHGEF28	427201
ENSGALG00000010219	0.423711	4.1988	2.63792	0.10434	0.80652	UROD	uroporphyrinogen decarboxylase [Source:NCBI gene;Acc:424590]	8	21290142	21295998	protein_coding	HGNC Symbol	UROD	UROD	424590
ENSGALG00000033083	0.605388	2.13037	2.63704	0.104398	0.80652	ATOH8	atonal bHLH transcription factor 8 [Source:HGNC Symbol;Acc:HGNC:24126]	4	85314167	85334055	protein_coding	HGNC Symbol		ATOH8	NA
ENSGALG00000011990	-0.578307	4.1557	2.63573	0.104484	0.80652	USP53	ubiquitin specific peptidase 53 [Source:HGNC Symbol;Acc:HGNC:29255]	4	54729233	54752851	protein_coding	HGNC Symbol		USP53	NA
ENSGALG00000006198	-0.566968	5.9051	2.63553	0.104497	0.80652	LSS	Gallus gallus lanosterol synthase (LSS), mRNA. [Source:RefSeq mRNA;Acc:NM_001006514]	7	6913221	6923292	protein_coding	NCBI gene	LSS		424037
ENSGALG00000008663	-0.459976	4.20283	2.63521	0.104518	0.80652	DDAH1	dimethylarginine dimethylaminohydrolase 1 [Source:HGNC Symbol;Acc:HGNC:2715]	8	16625897	16672394	protein_coding	HGNC Symbol		DDAH1	NA
ENSGALG00000017327	0.728741	3.32586	2.63313	0.104655	0.807067	P2RY6	pyrimidinergic receptor P2Y6 [Source:NCBI gene;Acc:396114]	1	196442816	196449067	protein_coding	NCBI gene	P2RY6		396114
ENSGALG00000047461	-0.455626	6.02904	2.63153	0.104761	0.807366		aspartate beta-hydroxylase [Source:NCBI gene;Acc:421142]	2	113330950	113386231	protein_coding		ASPH		421142
ENSGALG00000041298	0.464719	3.83755	2.62544	0.105164	0.809856			14	15396046	15412161	protein_coding				NA
ENSGALG00000009130	0.473354	5.3664	2.62463	0.105217	0.809856	GPCPD1	Gallus gallus glycerophosphocholine phosphodiesterase 1 (GPCPD1), mRNA. [Source:RefSeq mRNA;Acc:NM_001318987]	3	16861604	16894451	protein_coding	NCBI gene	GPCPD1		421311
ENSGALG00000009015	-0.420799	5.9078	2.62343	0.105296	0.809957	PIGK	Gallus gallus phosphatidylinositol glycan anchor biosynthesis class K (PIGK), mRNA. [Source:RefSeq mRNA;Acc:NM_001031278]	8	19534794	19598636	protein_coding	NCBI gene	PIGK		424556
ENSGALG00000017183	-0.588864	8.85037	2.62044	0.105495	0.810972	MMP13	matrix metallopeptidase 13 [Source:HGNC Symbol;Acc:HGNC:7159]	1	183730975	183738566	protein_coding	HGNC Symbol		MMP13	NA
ENSGALG00000023541	0.467904	3.57594	2.6153	0.105838	0.812275	SPHK1	sphingosine kinase 1 [Source:HGNC Symbol;Acc:HGNC:11240]	18	4429920	4435069	protein_coding	HGNC Symbol		SPHK1	NA
ENSGALG00000028302	-0.411123	5.64328	2.61508	0.105852	0.812275	UQCRQ	ubiquinol-cytochrome c reductase complex III subunit VII [Source:NCBI gene;Acc:416336]	13	17774734	17777062	protein_coding	HGNC Symbol	UQCRQ	UQCRQ	416336
ENSGALG00000030781	0.986819	8.79268	2.61489	0.105865	0.812275	CA2	carbonic anhydrase 2 [Source:NCBI gene;Acc:396257]	2	122766240	122822370	protein_coding	NCBI gene	CA2		396257
ENSGALG00000001758	-0.462333	5.6062	2.61145	0.106095	0.813311	QSOX2	quiescin sulfhydryl oxidase 2 [Source:NCBI gene;Acc:417129]	17	8319880	8338842	protein_coding	HGNC Symbol	QSOX2	QSOX2	417129
ENSGALG00000002728	-0.544978	7.16532	2.60908	0.106253	0.813311	SLC16A3	solute carrier family 16 member 3 [Source:HGNC Symbol;Acc:HGNC:10924]	18	4866126	4876014	protein_coding	HGNC Symbol		SLC16A3	NA
ENSGALG00000053575	0.452706	3.6812	2.60803	0.106324	0.813311	DAZAP2	DAZ associated protein 2 [Source:NCBI gene;Acc:107051549]	33	5023150	5027892	protein_coding	HGNC Symbol	DAZAP2	DAZAP2	107051549
ENSGALG00000009549	0.429404	6.72773	2.60789	0.106333	0.813311	KPNA4	Gallus gallus karyopherin subunit alpha 4 (KPNA4), mRNA. [Source:RefSeq mRNA;Acc:NM_001007963]	9	22276441	22299523	protein_coding	NCBI gene	KPNA4		425012
ENSGALG00000040840	-0.43306	5.41918	2.60788	0.106334	0.813311	MPST	mercaptopyruvate sulfurtransferase [Source:NCBI gene;Acc:418048]	1	51508596	51511452	protein_coding	HGNC Symbol	MPST	MPST	418048
ENSGALG00000052769	-0.735519	3.02857	2.60603	0.106458	0.813368			8	2687613	2689627	protein_coding				NA
ENSGALG00000007793	-0.400594	5.33473	2.60578	0.106475	0.813368	UPRT	Gallus gallus uracil phosphoribosyltransferase homolog (UPRT), mRNA. [Source:RefSeq mRNA;Acc:NM_001031124]	4	12557477	12569502	protein_coding	NCBI gene	UPRT		422327
ENSGALG00000044213	0.376961	4.95379	2.60411	0.106587	0.813711	METTL3	methyltransferase like 3 [Source:HGNC Symbol;Acc:HGNC:17563]	31	2473736	2495431	protein_coding	HGNC Symbol		METTL3	NA
ENSGALG00000053923	-0.496511	3.54648	2.60068	0.106818	0.814965			32	714524	716221	lncRNA				NA
ENSGALG00000010769	0.80609	3.19807	2.5948	0.107215	0.816152	HPGD	Gallus gallus 15-hydroxyprostaglandin dehydrogenase (HPGD), mRNA. [Source:RefSeq mRNA;Acc:NM_001277784]	4	43759687	43785536	protein_coding	NCBI gene	HPGD		422567
ENSGALG00000030607	-0.518075	7.65256	2.59429	0.10725	0.816152	CHST11	carbohydrate sulfotransferase 11 [Source:HGNC Symbol;Acc:HGNC:17422]	1	54386968	54542011	protein_coding	HGNC Symbol		CHST11	NA
ENSGALG00000034187	-0.382791	5.6425	2.59415	0.107259	0.816152	SEPT8	septin 8 [Source:NCBI gene;Acc:416333]	13	17685799	17723558	protein_coding	HGNC Symbol	SEPT8	SEPT8	416333
ENSGALG00000041564	-0.392515	4.4468	2.59398	0.10727	0.816152		mannosidase alpha class 1A member 2 [Source:NCBI gene;Acc:418265]	1	77147561	77281468	protein_coding		MAN1A2		418265
ENSGALG00000041494	-0.443718	6.91551	2.59341	0.107309	0.816152	GOLGB1	golgin B1 [Source:NCBI gene;Acc:426868]	1	323123	357594	protein_coding	HGNC Symbol	GOLGB1	GOLGB1	426868
ENSGALG00000014933	-0.553846	6.78144	2.58949	0.107575	0.81737	HEXB	hexosaminidase subunit beta [Source:NCBI gene;Acc:427204]	Z	24225243	24240761	protein_coding	HGNC Symbol	HEXB	HEXB	427204
ENSGALG00000026862	1.32834	1.89345	2.58907	0.107604	0.81737	CLDN1	Gallus gallus claudin 1 (CLDN1), mRNA. [Source:RefSeq mRNA;Acc:NM_001013611]	9	14097822	14108342	protein_coding	NCBI gene	CLDN1		424910
ENSGALG00000035131	1.02395	1.38736	2.58543	0.107851	0.818738		claudin 9 [Source:NCBI gene;Acc:417474]	19	859638	866958	protein_coding		CLDN9		417474
ENSGALG00000054106	0.449875	3.83124	2.58387	0.107957	0.819035			KZ626826.1	10731	15483	protein_coding				NA
ENSGALG00000037558	-1.20321	2.33961	2.58266	0.10804	0.819149		myocyte enhancer factor 2B [Source:NCBI gene;Acc:426373]	28	3688008	3697772	protein_coding		MEF2B		426373
ENSGALG00000026468	-0.464635	5.90666	2.58126	0.108136	0.819367	CHSY1	chondroitin sulfate synthase 1 [Source:NCBI gene;Acc:415521]	10	17984884	18044858	protein_coding	HGNC Symbol	CHSY1	CHSY1	415521
ENSGALG00000007171	0.968392	0.626066	2.57713	0.108418	0.820996			14	9474126	9492269	protein_coding				NA
ENSGALG00000042339	-0.833454	2.51976	2.57506	0.10856	0.821032			1	175449309	175545587	protein_coding				NA
ENSGALG00000004637	0.423728	5.57091	2.57472	0.108583	0.821032		sedoheptulokinase [Source:NCBI gene;Acc:417607]	19	6800175	6808318	protein_coding		SHPK		417607
ENSGALG00000036214	-0.411492	6.04177	2.57411	0.108625	0.821032	PARK7	Parkinson disease (autosomal recessive, early onset) 7 [Source:NCBI gene;Acc:395277]	21	264289	271465	protein_coding	HGNC Symbol	PARK7	PARK7	395277
ENSGALG00000007059	0.799489	1.86397	2.57082	0.108851	0.822228	IGSF6	immunoglobulin superfamily member 6 [Source:NCBI gene;Acc:771906]	14	9142666	9148845	protein_coding	NCBI gene	IGSF6		771906
ENSGALG00000029360	-0.433782	6.05478	2.567	0.109114	0.822913		NODAL modulator 3 [Source:NCBI gene;Acc:416602]	14	8116712	8141697	protein_coding		NOMO3		416602
ENSGALG00000023303	-0.736927	5.24165	2.56658	0.109144	0.822913	Six2	Gallus gallus SIX homeobox 2 (SIX2), mRNA. [Source:RefSeq mRNA;Acc:NM_001044695]	3	26002837	26005896	protein_coding	UniProtKB Gene Name	SIX2		724086
ENSGALG00000010878	-0.4312	7.14329	2.56656	0.109145	0.822913	USO1	Gallus gallus USO1 vesicle transport factor (USO1), mRNA. [Source:RefSeq mRNA;Acc:NM_001031139]	4	44783153	44809209	protein_coding	NCBI gene	USO1		422575
ENSGALG00000031380	-0.461167	3.71006	2.56248	0.109427	0.824432	DENND3	DENN domain containing 3 [Source:NCBI gene;Acc:420309]	2	145987868	146024793	protein_coding	HGNC Symbol	DENND3	DENND3	420309
ENSGALG00000051779	-0.391192	5.45718	2.56169	0.109482	0.824432	PRORSD1P	prolyl-tRNA synthetase associated domain containing 1, pseudogene [Source:NCBI gene;Acc:421212]	3	88895	91751	protein_coding	UniProtKB Gene Name	PRORSD1P		421212
ENSGALG00000016759	0.543189	3.19437	2.55909	0.109662	0.825276	MITD1	microtubule interacting and trafficking domain containing 1 [Source:NCBI gene;Acc:418698]	1	133809550	133813733	protein_coding	HGNC Symbol	MITD1	MITD1	418698
ENSGALG00000013583	-0.472301	7.5165	2.55796	0.10974	0.825356	FAM114A1	Gallus gallus family with sequence similarity 114 member A1 (FAM114A1), mRNA. [Source:RefSeq mRNA;Acc:NM_001272017]	4	69474903	69506031	protein_coding	NCBI gene	FAM114A1		426196
ENSGALG00000016461	-0.398127	6.7864	2.55589	0.109884	0.825929	DDX1	Gallus gallus DEAD-box helicase 1 (DDX1), mRNA. [Source:RefSeq mRNA;Acc:NM_204563]	3	98936284	98957643	protein_coding	NCBI gene	DDX1		395249
ENSGALG00000014485	0.432178	4.88337	2.55277	0.110101	0.827051	LDB2	LIM domain binding 2 [Source:NCBI gene;Acc:395631]	4	76025150	76382215	protein_coding	HGNC Symbol	LDB2	LDB2	395631
ENSGALG00000034549	0.422976	3.9365	2.54853	0.110397	0.828759			10	8188331	8216127	lncRNA				NA
ENSGALG00000009002	-0.431666	4.52436	2.54595	0.110578	0.828928	CPED1	cadherin-like and PC-esterase domain containing 1 [Source:NCBI gene;Acc:417761]	1	23415784	23554158	protein_coding	HGNC Symbol	CPED1	CPED1	417761
ENSGALG00000005377	-0.519927	3.14539	2.5458	0.110588	0.828928	WWOX	WW domain containing oxidoreductase [Source:HGNC Symbol;Acc:HGNC:12799]	11	14060228	14531588	protein_coding	HGNC Symbol		WWOX	NA
ENSGALG00000005985	-0.807878	4.41206	2.54458	0.110673	0.828928	GDF10	growth differentiation factor 10 [Source:HGNC Symbol;Acc:HGNC:4215]	6	18850965	18862872	protein_coding	HGNC Symbol		GDF10	NA
ENSGALG00000027069	0.455401	6.47057	2.54372	0.110734	0.828928	TSC22D3	TSC22 domain family member 3 [Source:NCBI gene;Acc:768091]	4	1786951	1794312	protein_coding	HGNC Symbol	TSC22D3	TSC22D3	768091
ENSGALG00000002864	-1.13526	0.650822	2.54211	0.110846	0.828928	LRRTM3	Gallus gallus leucine rich repeat transmembrane neuronal 3 (LRRTM3), mRNA. [Source:RefSeq mRNA;Acc:NM_001199545]	6	7492006	7573415	protein_coding	NCBI gene	LRRTM3		423649
ENSGALG00000030776	0.782143	2.04513	2.54024	0.110978	0.828928	METTL7A	methyltransferase like 7A [Source:NCBI gene;Acc:426871]	33	3166725	3168701	protein_coding	HGNC Symbol	METTL7A	METTL7A	426871
ENSGALG00000011581	-0.782821	5.36188	2.54015	0.110984	0.828928	KIF26A	kinesin family member 26A [Source:HGNC Symbol;Acc:HGNC:20226]	5	50931834	50997535	protein_coding	HGNC Symbol		KIF26A	NA
ENSGALG00000010847	0.652393	2.57088	2.53991	0.111001	0.828928	VEGFC	vascular endothelial growth factor C [Source:NCBI gene;Acc:422573]	4	44468359	44536888	protein_coding	HGNC Symbol	VEGFC	VEGFC	422573
ENSGALG00000046464	0.390484	4.47955	2.53876	0.111082	0.828928	RUSC1	RUN and SH3 domain containing 1 [Source:NCBI gene;Acc:425062]	25	3553892	3559408	protein_coding	HGNC Symbol	RUSC1	RUSC1	425062
ENSGALG00000030759	-0.479481	8.25858	2.53755	0.111167	0.828928	SRPRA	SRP receptor subunit alpha [Source:HGNC Symbol;Acc:HGNC:11307]	24	428137	437185	protein_coding	HGNC Symbol		SRPRA	NA
ENSGALG00000032335	0.544954	4.82991	2.53628	0.111257	0.828928	MARCKSL1	Gallus gallus MARCKS like 1 (MARCKSL1), mRNA. [Source:RefSeq mRNA;Acc:NM_001080718]	23	5269045	5270797	protein_coding	NCBI gene	MARCKSL1		770764
ENSGALG00000010579	-1.20638	1.56211	2.53556	0.111307	0.828928	STON2	stonin 2 [Source:NCBI gene;Acc:423390]	5	41075417	41130702	protein_coding	HGNC Symbol	STON2	STON2	423390
ENSGALG00000010347	0.467244	6.01737	2.53528	0.111327	0.828928	CCNG2	cyclin G2 [Source:HGNC Symbol;Acc:HGNC:1593]	4	35013347	35018533	protein_coding	HGNC Symbol		CCNG2	NA
ENSGALG00000002358	-0.458506	6.64918	2.53463	0.111373	0.828928	CDO1	cysteine dioxygenase type 1 [Source:NCBI gene;Acc:427391]	Z	73146956	73156876	protein_coding	HGNC Symbol	CDO1	CDO1	427391
ENSGALG00000012196	0.507045	4.4388	2.52997	0.111702	0.830869	MCUB	mitochondrial calcium uniporter dominant negative beta subunit [Source:NCBI gene;Acc:422698]	4	58154371	58188683	protein_coding	HGNC Symbol	MCUB	MCUB	422698
ENSGALG00000040620	-0.531657	4.61185	2.52517	0.112043	0.831874	LSAMP	Gallus gallus limbic system-associated membrane protein (LSAMP), mRNA. [Source:RefSeq mRNA;Acc:NM_204874]	1	82041116	83002376	protein_coding	NCBI gene	LSAMP		395687
ENSGALG00000008301	0.581578	2.61353	2.52467	0.112078	0.831874	FAM185A	family with sequence similarity 185 member A [Source:HGNC Symbol;Acc:HGNC:22412]	1	12932861	12973755	protein_coding	HGNC Symbol		FAM185A	NA
ENSGALG00000013804	-0.466574	3.95764	2.52389	0.112133	0.831874	SRD5A3	steroid 5 alpha-reductase 3 [Source:NCBI gene;Acc:422750]	4	65129662	65135891	protein_coding	HGNC Symbol	SRD5A3	SRD5A3	422750
ENSGALG00000027641	-0.381876	6.16429	2.52315	0.112186	0.831874	DUSP14	dual specificity phosphatase 14 [Source:NCBI gene;Acc:417657]	19	8728278	8740918	protein_coding	HGNC Symbol	DUSP14	DUSP14	417657
ENSGALG00000001439	0.532507	3.97059	2.52168	0.112291	0.831874	RANBP10	RAN binding protein 10 [Source:NCBI gene;Acc:415653]	11	793917	847606	protein_coding	HGNC Symbol	RANBP10	RANBP10	415653
ENSGALG00000052471	-0.406622	5.3381	2.52146	0.112307	0.831874			25	3739529	3742749	protein_coding				NA
ENSGALG00000032997	0.750748	6.31873	2.52133	0.112316	0.831874	EMILIN2	elastin microfibril interfacer 2 [Source:NCBI gene;Acc:421058]	2	101038793	101069808	protein_coding	HGNC Symbol	EMILIN2	EMILIN2	421058
ENSGALG00000049699	-0.900858	0.649936	2.51896	0.112485	0.832382			14	7229067	7239636	lncRNA				NA
ENSGALG00000032841	0.723087	2.71618	2.51813	0.112544	0.832382			2	94650692	94652536	lncRNA				NA
ENSGALG00000049119	0.388154	5.46877	2.51749	0.112589	0.832382	ZNF638	zinc finger protein 638 [Source:NCBI gene;Acc:395593]	4	91173719	91216430	protein_coding	HGNC Symbol	ZNF638	ZNF638	395593
ENSGALG00000014688	0.439066	6.46349	2.51583	0.112709	0.832756	ZYX	Gallus gallus zyxin (ZYX), mRNA. [Source:RefSeq mRNA;Acc:NM_001004386]	1	78201045	78212460	protein_coding	NCBI gene	ZYX		418300
ENSGALG00000002012	0.447321	4.98019	2.51212	0.112974	0.834119			6	3313775	3317807	protein_coding				NA
ENSGALG00000051085	-0.659148	5.32136	2.51134	0.11303	0.834119			3	87262144	87301693	protein_coding				NA
ENSGALG00000005360	-0.614378	4.39278	2.50698	0.113343	0.835139	CA4	carbonic anhydrase 4 [Source:NCBI gene;Acc:417647]	19	8243835	8262292	protein_coding	HGNC Symbol	CA4	CA4	417647
ENSGALG00000010601	-0.370717	4.97218	2.50697	0.113344	0.835139	UFSP2	Gallus gallus UFM1 specific peptidase 2 (UFSP2), mRNA. [Source:RefSeq mRNA;Acc:NM_001031136]	4	39244685	39256258	protein_coding	NCBI gene	UFSP2		422542
ENSGALG00000029679	0.664715	0.930116	2.506	0.113413	0.835139	PLEKHA7	pleckstrin homology domain containing A7 [Source:HGNC Symbol;Acc:HGNC:27049]	5	11778632	11840720	protein_coding	HGNC Symbol		PLEKHA7	NA
ENSGALG00000043381	0.728597	0.657113	2.50559	0.113443	0.835139		Gallus gallus C-RF amide (LOC420716), mRNA. [Source:RefSeq mRNA;Acc:NM_001114503]	2	43931993	43936917	protein_coding		LOC420716		420716
ENSGALG00000018700	0.682726	1.38563	2.49962	0.113874	0.837698	PLPP7	phospholipid phosphatase 7 (inactive) [Source:HGNC Symbol;Acc:HGNC:28174]	17	6447598	6458124	protein_coding	HGNC Symbol		PLPP7	NA
ENSGALG00000012056	0.840234	0.804733	2.49878	0.113935	0.837698	GRAP2	GRB2 related adaptor protein 2 [Source:NCBI gene;Acc:770756]	1	50298523	50339266	protein_coding	HGNC Symbol	GRAP2	GRAP2	770756
ENSGALG00000051505	-0.608962	2.72992	2.49607	0.114131	0.837698	ZNF503	zinc finger protein 503 [Source:NCBI gene;Acc:770136]	6	15415982	15419961	protein_coding	HGNC Symbol	ZNF503	ZNF503	770136
ENSGALG00000034163	-0.552677	8.7428	2.49511	0.114201	0.837698	CRTAP	Gallus gallus cartilage associated protein (CRTAP), mRNA. [Source:RefSeq mRNA;Acc:NM_205100]	2	44415479	44436885	protein_coding	NCBI gene	CRTAP		395992
ENSGALG00000007651	0.530291	7.06827	2.49509	0.114202	0.837698	STAT1	Gallus gallus signal transducer and activator of transcription 1 (STAT1), mRNA. [Source:RefSeq mRNA;Acc:NM_001012914]	7	7912708	7932691	protein_coding	NCBI gene	STAT1		424044
ENSGALG00000002679	-0.576549	4.10696	2.49507	0.114203	0.837698	GLT1D1	Gallus gallus glycosyltransferase 1 domain containing 1 (GLT1D1), mRNA. [Source:RefSeq mRNA;Acc:NM_001030656]	15	4008082	4050199	protein_coding	NCBI gene	GLT1D1		416807
ENSGALG00000053321	0.690991	1.05757	2.49	0.114572	0.839894	DOK2	docking protein 2 [Source:HGNC Symbol;Acc:HGNC:2991]	22	1692013	1697453	protein_coding	HGNC Symbol		DOK2	NA
ENSGALG00000034829	-0.403535	6.21549	2.4834	0.115053	0.841534	PDXDC1	pyridoxal dependent decarboxylase domain containing 1 [Source:NCBI gene;Acc:416413]	14	449210	477081	protein_coding	HGNC Symbol	PDXDC1	PDXDC1	416413
ENSGALG00000037553	-0.37385	5.85444	2.48277	0.1151	0.841534	SEC11A	Gallus gallus SEC11 homolog A, signal peptidase complex subunit (SEC11A), mRNA. [Source:RefSeq mRNA;Acc:NM_001005802]	10	1456985	1466170	protein_coding	NCBI gene	SEC11A		415334
ENSGALG00000010005	0.524427	7.03687	2.48076	0.115246	0.841534	EPAS1	Gallus gallus endothelial PAS domain protein 1 (EPAS1), mRNA. [Source:RefSeq mRNA;Acc:NM_204807]	3	26671415	26746226	protein_coding	NCBI gene	EPAS1		395596
ENSGALG00000049279	0.664069	0.858801	2.4803	0.115281	0.841534			5	55276966	55285880	lncRNA				NA
ENSGALG00000007052	0.454024	4.20817	2.47933	0.115352	0.841534	PXK	PX domain containing serine/threonine kinase like [Source:NCBI gene;Acc:416065]	12	12191823	12223412	protein_coding	HGNC Symbol	PXK	PXK	416065
ENSGALG00000039964	0.705232	3.79622	2.47908	0.11537	0.841534			16	2333312	2337847	pseudogene				NA
ENSGALG00000014841	-0.365691	4.85017	2.47517	0.115657	0.841534	HDDC2	HD domain containing 2 [Source:NCBI gene;Acc:421719]	3	60103490	60136557	protein_coding	NCBI gene	HDDC2		421719
ENSGALG00000039356	-0.753629	4.73181	2.4731	0.115809	0.841534	HEPACAM	hepatic and glial cell adhesion molecule [Source:NCBI gene;Acc:428234]	24	269631	274676	protein_coding	HGNC Symbol	HEPACAM	HEPACAM	428234
ENSGALG00000032400	-0.473561	3.29392	2.47216	0.115878	0.841534	UTP23	UTP23, small subunit processome component [Source:NCBI gene;Acc:420287]	2	135510776	135515223	protein_coding	HGNC Symbol	UTP23	UTP23	420287
ENSGALG00000006053	0.851407	0.89962	2.47116	0.115952	0.841534	SLC2A11	Gallus gallus solute carrier family 2 member 11 (SLC2A11), mRNA. [Source:RefSeq mRNA;Acc:NM_001347709]	15	8308323	8317487	protein_coding	NCBI gene	SLC2A11		427704
ENSGALG00000002199	-0.652167	1.52671	2.47031	0.116015	0.841534	KLHL17	kelch like family member 17 [Source:NCBI gene;Acc:419432]	21	2873105	2880012	protein_coding	HGNC Symbol	KLHL17	KLHL17	419432
ENSGALG00000053491	0.711232	0.819041	2.46935	0.116086	0.841534			4	29938106	29951638	lncRNA				NA
ENSGALG00000054939	-0.544568	4.86465	2.46861	0.116141	0.841534	RAPH1	Ras association (RalGDS/AF-6) and pleckstrin homology domains 1 [Source:HGNC Symbol;Acc:HGNC:14436]	7	13545067	13589651	protein_coding	HGNC Symbol		RAPH1	NA
ENSGALG00000016785	-0.743228	7.11001	2.46833	0.116161	0.841534	IL1RL1	Gallus gallus interleukin 1 receptor like 1 (IL1RL1), transcript variant 3, mRNA. [Source:RefSeq mRNA;Acc:NM_001024590]	1	135176642	135199850	protein_coding	NCBI gene	IL1RL1		374136
ENSGALG00000031741	-0.43398	6.98407	2.46737	0.116232	0.841534	PTK2	Gallus gallus protein tyrosine kinase 2 (PTK2), mRNA. [Source:RefSeq mRNA;Acc:NM_205435]	2	145702024	145887400	protein_coding	NCBI gene	PTK2		396416
ENSGALG00000037030	0.401972	5.28397	2.46639	0.116305	0.841534	CREBL2	Gallus gallus cAMP responsive element binding protein like 2 (CREBL2), mRNA. [Source:RefSeq mRNA;Acc:NM_001278110]	1	71960834	71970851	protein_coding	NCBI gene	CREBL2		426496
ENSGALG00000037852	-0.423979	4.44836	2.46611	0.116325	0.841534	HSD17B7	Gallus gallus hydroxysteroid 17-beta dehydrogenase 7 (HSD17B7), transcript variant 2, mRNA. [Source:RefSeq mRNA;Acc:NM_001277507]	8	4187219	4193131	protein_coding	NCBI gene	HSD17B7		424367
ENSGALG00000009179	0.517353	5.64983	2.46487	0.116417	0.841534	TNFSF10	tumor necrosis factor superfamily member 10 [Source:NCBI gene;Acc:378894]	9	19447018	19455676	protein_coding	NCBI gene	TNFSF10		378894
ENSGALG00000001605	-0.702059	2.39399	2.46405	0.116478	0.841534	PPM1J	protein phosphatase, Mg2+/Mn2+ dependent 1J [Source:HGNC Symbol;Acc:HGNC:20785]	26	3558395	3564832	protein_coding	HGNC Symbol		PPM1J	NA
ENSGALG00000049533	0.455856	3.81265	2.46395	0.116485	0.841534			32	7402	57402	pseudogene				NA
ENSGALG00000035935	-0.521392	4.94794	2.46376	0.1165	0.841534			10	8592962	8676758	protein_coding				NA
ENSGALG00000026303	0.4521	4.91638	2.46259	0.116586	0.841534	MRPS2	mitochondrial ribosomal protein S2 [Source:HGNC Symbol;Acc:HGNC:14495]	17	8018445	8020171	protein_coding	HGNC Symbol		MRPS2	NA
ENSGALG00000032349	0.525519	6.19602	2.46252	0.116592	0.841534	CDH5	Gallus gallus cadherin 5 (CDH5), mRNA. [Source:RefSeq mRNA;Acc:NM_204227]	11	11518646	11547898	protein_coding	NCBI gene	CDH5		374068
ENSGALG00000030493	0.783277	0.739326	2.4614	0.116675	0.841534	ENTPD3	Gallus gallus ectonucleoside triphosphate diphosphohydrolase 3 (ENTPD3), mRNA. [Source:RefSeq mRNA;Acc:NM_001321564]	2	41127304	41147533	protein_coding	NCBI gene	ENTPD3		428447
ENSGALG00000002598	-0.45765	7.22371	2.46053	0.116739	0.841534	TPST1	tyrosylprotein sulfotransferase 1 [Source:NCBI gene;Acc:417546]	19	5111091	5168955	protein_coding	HGNC Symbol	TPST1	TPST1	417546
ENSGALG00000010853	-1.08837	1.37538	2.45955	0.116812	0.841534	C8B	Gallus gallus complement C8 beta chain (C8B), mRNA. [Source:RefSeq mRNA;Acc:NM_001321543]	8	26178921	26194902	protein_coding	NCBI gene	C8B		424669
ENSGALG00000000086	-0.386156	5.68058	2.45832	0.116904	0.841534	TIMM17A	translocase of inner mitochondrial membrane 17 homolog A (yeast) [Source:NCBI gene;Acc:421147]	26	1113674	1120743	protein_coding	HGNC Symbol	TIMM17A	TIMM17A	421147
ENSGALG00000032534	0.724608	1.88456	2.45813	0.116918	0.841534			2	2173497	2346313	pseudogene				NA
ENSGALG00000036749	-0.357644	4.63063	2.45786	0.116938	0.841534	MRPS28	mitochondrial ribosomal protein S28 [Source:NCBI gene;Acc:770322]	2	120718609	120796159	protein_coding	HGNC Symbol	MRPS28	MRPS28	770322
ENSGALG00000021225	0.587926	2.41223	2.45711	0.116994	0.841534	CDCA9	Gallus gallus cell division cycle associated 9 (CDCA9), mRNA. [Source:RefSeq mRNA;Acc:NM_001276338]	11	7727755	7733916	protein_coding	NCBI gene	CDCA9		415745
ENSGALG00000021598	-0.666663	2.67606	2.45573	0.117097	0.841534		arylacetamide deacetylase-like 4-like 3 [Source:NCBI gene;Acc:419479]	21	5258905	5263537	protein_coding		AADACL4L3		419479
ENSGALG00000045684	0.478804	7.00777	2.45559	0.117107	0.841534		plasmalemma vesicle associated protein [Source:NCBI gene;Acc:100857417]	28	3528771	3530950	protein_coding		PLVAP		100857417
ENSGALG00000026383	0.672888	9.12486	2.45551	0.117113	0.841534	TMSB4X	Gallus gallus thymosin beta 4 X-linked (TMSB4X), mRNA. [Source:RefSeq mRNA;Acc:NM_001001315]	1	124544398	124546072	protein_coding	NCBI gene	TMSB4X		408047
ENSGALG00000037863	-0.496095	6.61241	2.45506	0.117147	0.841534	SEC61G	Gallus gallus Sec61 translocon gamma subunit (SEC61G), mRNA. [Source:RefSeq mRNA;Acc:NM_001302188]	2	52114901	52118653	protein_coding	NCBI gene	SEC61G		776639
ENSGALG00000014182	0.968562	1.08852	2.45257	0.117333	0.842374	ADORA2B	Gallus gallus adenosine A2b receptor (ADORA2B), mRNA. [Source:RefSeq mRNA;Acc:NM_205087]	19	6587381	6595618	protein_coding	NCBI gene	ADORA2B		395971
ENSGALG00000043002	-0.403477	5.92041	2.44808	0.117669	0.843914	TOMM6	translocase of outer mitochondrial membrane 6 [Source:NCBI gene;Acc:419924]	26	4985093	4986115	protein_coding	NCBI gene	TOMM6		419924
ENSGALG00000002066	0.529714	7.42548	2.44785	0.117686	0.843914	NCOA4	Gallus gallus nuclear receptor coactivator 4 (NCOA4), mRNA. [Source:RefSeq mRNA;Acc:NM_001006495]	6	3479797	3488573	protein_coding	NCBI gene	NCOA4		423615
ENSGALG00000042079	-0.414427	6.60383	2.44559	0.117855	0.84463	NID1	nidogen 1 [Source:HGNC Symbol;Acc:HGNC:7821]	3	37941890	37973181	protein_coding	HGNC Symbol		NID1	NA
ENSGALG00000007048	0.444553	6.16722	2.44023	0.118259	0.8455	SYNM	Gallus gallus synemin (SYNM), mRNA. [Source:RefSeq mRNA;Acc:NM_204809]	10	17303559	17324081	protein_coding	NCBI gene	SYNM		395599
ENSGALG00000046550	0.483291	6.11892	2.4399	0.118284	0.8455			4	60182461	60231262	protein_coding				NA
ENSGALG00000036935	-0.412579	4.14189	2.43962	0.118305	0.8455	CCDC86		5	258436	260326	protein_coding	UniProtKB Gene Name			NA
ENSGALG00000054037	-0.757813	0.998132	2.43947	0.118316	0.8455			19	50081	51269	protein_coding				NA
ENSGALG00000009850	0.428609	4.28343	2.43937	0.118324	0.8455	NOVA1	Gallus gallus NOVA alternative splicing regulator 1 (NOVA1), transcript variant 2, mRNA. [Source:RefSeq mRNA;Acc:NM_001199713]	5	33031679	33185933	protein_coding	NCBI gene	NOVA1		423300
ENSGALG00000008823	0.758321	0.959386	2.43586	0.118589	0.845649	IQUB	IQ motif and ubiquitin domain containing [Source:NCBI gene;Acc:417754]	1	22456440	22477009	protein_coding	HGNC Symbol	IQUB	IQUB	417754
ENSGALG00000034725	0.369083	5.85749	2.43408	0.118723	0.845649			30	504317	527127	protein_coding				NA
ENSGALG00000043025	-0.437324	5.46628	2.43354	0.118765	0.845649			5	725593	731173	protein_coding				NA
ENSGALG00000016292	-0.667207	4.28857	2.43114	0.118946	0.845649			3	87199659	87241935	protein_coding				NA
ENSGALG00000037525	-0.68158	8.29674	2.43031	0.119009	0.845649	FGFRL1	Gallus gallus fibroblast growth factor receptor like 1 (FGFRL1), mRNA. [Source:RefSeq mRNA;Acc:NM_204456]	4	85064209	85229240	protein_coding	UniProtKB Gene Name	FGFRL1		395107
ENSGALG00000013907	0.443597	4.89656	2.42982	0.119047	0.845649	KDR	Gallus gallus kinase insert domain receptor (KDR), mRNA. [Source:RefSeq mRNA;Acc:NM_001004368]	4	65185439	65213106	protein_coding	NCBI gene	KDR		395323
ENSGALG00000016845	-0.406552	5.19425	2.42906	0.119104	0.845649	NAXD	NAD(P)HX dehydratase [Source:NCBI gene;Acc:418755]	1	140453799	140504526	protein_coding	HGNC Symbol	NAXD	NAXD	418755
ENSGALG00000041640	0.566624	3.25896	2.4276	0.119216	0.845649	TWIST1	twist family bHLH transcription factor 1 [Source:NCBI gene;Acc:395491]	2	29565482	29567600	protein_coding	NCBI gene	TWIST1		395491
ENSGALG00000052679	-0.708921	0.777088	2.4255	0.119375	0.845649			1	106317	118568	lncRNA				NA
ENSGALG00000009927	0.43956	6.44164	2.42524	0.119395	0.845649	RAP1B	Gallus gallus RAP1B, member of RAS oncogene family (RAP1B), mRNA. [Source:RefSeq mRNA;Acc:NM_001007852]	1	35332501	35366120	protein_coding	NCBI gene	RAP1B		417840
ENSGALG00000043035	-0.507381	7.27675	2.42507	0.119408	0.845649	SHISA2	Gallus gallus shisa family member 2 (SHISA2), mRNA. [Source:RefSeq mRNA;Acc:NM_204501]	1	178373699	178377553	protein_coding	NCBI gene	SHISA2		395162
ENSGALG00000010789	-0.53622	2.758	2.42414	0.119479	0.845649	PARS2	prolyl-tRNA synthetase 2, mitochondrial [Source:HGNC Symbol;Acc:HGNC:30563]	8	25599268	25601076	protein_coding	HGNC Symbol		PARS2	NA
ENSGALG00000005253	-0.711922	10.1894	2.42398	0.119491	0.845649	C1QTNF8	C1q and tumor necrosis factor related protein 8 [Source:NCBI gene;Acc:427666]	14	5989615	5992223	protein_coding	HGNC Symbol	C1QTNF8	C1QTNF8	427666
ENSGALG00000037935	0.416252	4.95507	2.42262	0.119594	0.845649	RARA	retinoic acid receptor alpha [Source:NCBI gene;Acc:395213]	27	7217090	7233200	protein_coding	UniProtKB Gene Name	RARA		395213
ENSGALG00000004209	-0.700884	3.47866	2.42262	0.119595	0.845649	ELFN1	extracellular leucine rich repeat and fibronectin type III domain containing 1 [Source:HGNC Symbol;Acc:HGNC:33154]	14	3139896	3142286	protein_coding	HGNC Symbol		ELFN1	NA
ENSGALG00000005774	0.716192	3.24527	2.42202	0.119641	0.845649	NKAIN4	Na+/K+ transporting ATPase interacting 4 [Source:NCBI gene;Acc:419240]	20	8729917	8777657	protein_coding	UniProtKB Gene Name	NKAIN4		419240
ENSGALG00000016377	-0.40418	6.87625	2.42145	0.119684	0.845649	PXDN	peroxidasin [Source:NCBI gene;Acc:421914]	3	92904139	92977622	protein_coding	HGNC Symbol	PXDN	PXDN	421914
ENSGALG00000006441	-0.34497	4.84848	2.4214	0.119688	0.845649	GNPTG	Gallus gallus N-acetylglucosamine-1-phosphate transferase gamma subunit (GNPTG), mRNA. [Source:RefSeq mRNA;Acc:NM_001277566]	14	7823897	7832947	protein_coding	NCBI gene	GNPTG		416591
ENSGALG00000003689	-0.560916	7.40664	2.42012	0.119786	0.845649	PAPSS2	3'-phosphoadenosine 5'-phosphosulfate synthase 2 [Source:HGNC Symbol;Acc:HGNC:8604]	6	10302749	10312180	protein_coding	HGNC Symbol		PAPSS2	NA
ENSGALG00000037375	-0.372856	5.89968	2.41992	0.119801	0.845649	MAN1B1	mannosidase alpha class 1B member 1 [Source:HGNC Symbol;Acc:HGNC:6823]	17	695350	714591	protein_coding	HGNC Symbol		MAN1B1	NA
ENSGALG00000006506	-0.462806	8.32165	2.41988	0.119804	0.845649	C13H5orf15	Gallus gallus chromosome 13 C5orf15 homolog (C13H5orf15), mRNA. [Source:RefSeq mRNA;Acc:NM_001006154]	13	16749773	16755766	protein_coding	NCBI gene	C13H5orf15		416321
ENSGALG00000009598	-0.404911	7.23489	2.41881	0.119886	0.845734	EPRS	Gallus gallus glutamyl-prolyl-tRNA synthetase (EPRS), mRNA. [Source:RefSeq mRNA;Acc:NM_001006398]	3	18926218	18963234	protein_coding	NCBI gene	EPRS		421348
ENSGALG00000040026	-0.717	0.690308	2.41498	0.120179	0.847312			5	53031545	53041637	protein_coding				NA
ENSGALG00000047690	-0.651561	1.28497	2.41352	0.120291	0.847611			14	4950697	4952555	lncRNA				NA
ENSGALG00000034044	0.418464	4.62431	2.41224	0.12039	0.847813	TBC1D12	TBC1 domain family member 12 [Source:HGNC Symbol;Acc:HGNC:29082]	6	21022888	21057755	protein_coding	HGNC Symbol		TBC1D12	NA
ENSGALG00000048230	0.858537	2.10929	2.41078	0.120503	0.848117			1	72189820	72193984	lncRNA				NA
ENSGALG00000038145	-0.44136	6.24689	2.40683	0.120807	0.849765	DPP7	dipeptidyl peptidase 7 [Source:HGNC Symbol;Acc:HGNC:14892]	17	672266	692114	protein_coding	HGNC Symbol		DPP7	NA
ENSGALG00000009641	-0.968845	14.3815	2.40593	0.120876	0.849765	COL1A2	collagen type I alpha 2 chain [Source:NCBI gene;Acc:396243]	2	23572966	23610978	protein_coding	NCBI gene	COL1A2		396243
ENSGALG00000015056	-0.502427	4.87715	2.40308	0.121096	0.850517	LAMA3	laminin subunit alpha 3 [Source:NCBI gene;Acc:428524]	2	103119354	103231680	protein_coding	HGNC Symbol	LAMA3	LAMA3	428524
ENSGALG00000033470	-0.420008	4.29668	2.40274	0.121123	0.850517	ADGRA3	adhesion G protein-coupled receptor A3 [Source:HGNC Symbol;Acc:HGNC:13839]	4	74457009	74485585	protein_coding	HGNC Symbol		ADGRA3	NA
ENSGALG00000037625	0.744306	2.43807	2.39931	0.121389	0.851725	FBN3	fibrillin 3 [Source:NCBI gene;Acc:395079]	28	367087	488932	protein_coding	HGNC Symbol	FBN3	FBN3	395079
ENSGALG00000011181	-0.715627	8.72093	2.39871	0.121435	0.851725	FKBP14	FK506 binding protein 14 [Source:NCBI gene;Acc:420636]	2	33912328	33919576	protein_coding	HGNC Symbol	FKBP14	FKBP14	420636
ENSGALG00000013512	0.395581	5.78992	2.39744	0.121534	0.851929	BTF3	basic transcription factor 3 [Source:NCBI gene;Acc:426154]	Z	24736603	24743170	protein_coding	UniProtKB Gene Name	BTF3		426154
ENSGALG00000008049	-0.421213	4.27224	2.39508	0.121718	0.852622	ARL3	ADP ribosylation factor like GTPase 3 [Source:NCBI gene;Acc:423865]	6	24257821	24283161	protein_coding	HGNC Symbol	ARL3	ARL3	423865
ENSGALG00000006350	-0.465028	6.64348	2.39437	0.121773	0.852622	DDT	Gallus gallus D-dopachrome tautomerase (DDT), mRNA. [Source:RefSeq mRNA;Acc:NM_001030667]	15	8408011	8410445	protein_coding	NCBI gene	DDT		416937
ENSGALG00000033854	0.656192	3.60571	2.39108	0.122029	0.852641		colony stimulating factor 1 [Source:NCBI gene;Acc:100499189]	26	1287074	1293880	protein_coding		CSF1		100499189
ENSGALG00000012187	-0.517746	6.39857	2.39086	0.122046	0.852641	MGAT5	alpha-1,6-mannosylglycoprotein 6-beta-N-acetylglucosaminyltransferase [Source:NCBI gene;Acc:424286]	7	30239783	30329855	protein_coding	HGNC Symbol	MGAT5	MGAT5	424286
ENSGALG00000006033	-0.355433	5.65569	2.38978	0.122131	0.852641	GORASP1	Gallus gallus golgi reassembly stacking protein 1 (GORASP1), mRNA. [Source:RefSeq mRNA;Acc:NM_001030963]	2	5347137	5353920	protein_coding	NCBI gene	GORASP1		420426
ENSGALG00000043787	0.599303	3.02817	2.38952	0.122152	0.852641	DEPDC6	Gallus gallus DEP domain containing 6 (DEPDC6), mRNA. [Source:RefSeq mRNA;Acc:NM_001199502]	2	136698116	136770823	protein_coding	NCBI gene	DEPDC6		420357
ENSGALG00000013846	-0.830029	3.63892	2.38784	0.122283	0.852641	ARFGEF3	ARFGEF family member 3 [Source:HGNC Symbol;Acc:HGNC:21213]	3	54492908	54572776	protein_coding	HGNC Symbol		ARFGEF3	NA
ENSGALG00000030096	-0.654098	10.1673	2.38778	0.122287	0.852641		podoplanin [Source:NCBI gene;Acc:768390]	21	5189649	5204441	protein_coding		PDPN		768390
ENSGALG00000048159	0.42609	4.0809	2.38745	0.122313	0.852641			17	2138075	2149550	protein_coding				NA
ENSGALG00000003969	-0.405777	6.64778	2.38562	0.122456	0.852641	EMC1	Gallus gallus ER membrane protein complex subunit 1 (EMC1), mRNA. [Source:RefSeq mRNA;Acc:NM_001012838]	21	4663917	4673877	protein_coding	NCBI gene	EMC1		419470
ENSGALG00000034107	0.759236	1.24503	2.38474	0.122525	0.852641	TRIM63	tripartite motif containing 63 [Source:NCBI gene;Acc:426754]	23	3365953	3371497	protein_coding	HGNC Symbol	TRIM63	TRIM63	426754
ENSGALG00000008623	0.507852	3.03412	2.38411	0.122574	0.852641	TOR4A	torsin family 4 member A [Source:NCBI gene;Acc:417257]	17	2166268	2170923	protein_coding	HGNC Symbol	TOR4A	TOR4A	417257
ENSGALG00000052223	0.404236	4.64271	2.38393	0.122589	0.852641	YPEL1	yippee like 1 [Source:NCBI gene;Acc:416774]	15	846449	859774	protein_coding	UniProtKB Gene Name	YPEL1		416774
ENSGALG00000009438	-0.38461	6.53721	2.38182	0.122754	0.852641	SLC39A9	Gallus gallus solute carrier family 39 member 9 (SLC39A9), mRNA. [Source:RefSeq mRNA;Acc:NM_001007933]	5	28215545	28232960	protein_coding	NCBI gene	SLC39A9		423261
ENSGALG00000041924	-0.388701	6.64289	2.38182	0.122755	0.852641	PFDN5	prefoldin subunit 5 [Source:NCBI gene;Acc:100859376]	33	7246423	7248726	protein_coding	HGNC Symbol	PFDN5	PFDN5	100859376
ENSGALG00000029066	-0.38548	4.33174	2.3806	0.12285	0.852641		discoidin, CUB and LCCL domain-containing protein 1-like [Source:NCBI gene;Acc:419584]	23	2392658	2412254	protein_coding		LOC419584		419584
ENSGALG00000011894	0.526885	5.32624	2.37929	0.122953	0.852641	CYP2D6	Gallus gallus cytochrome P450 family 2 subfamily D member 6 (CYP2D6), mRNA. [Source:RefSeq mRNA;Acc:NM_001195557]	1	49408394	49417609	protein_coding	NCBI gene	CYP2D6		417981
ENSGALG00000050015	-0.525304	3.16629	2.37792	0.123061	0.852641			30	1702698	1710557	lncRNA				NA
ENSGALG00000000438	0.556526	2.6294	2.3778	0.12307	0.852641	ERMP1	endoplasmic reticulum metallopeptidase 1 [Source:HGNC Symbol;Acc:HGNC:23703]	Z	27771796	27786843	protein_coding	HGNC Symbol		ERMP1	NA
ENSGALG00000040360	0.566839	7.94024	2.3767	0.123157	0.852641	DUSP1	Gallus gallus dual specificity phosphatase 1 (DUSP1), mRNA. [Source:RefSeq mRNA;Acc:NM_001085359]	13	9770031	9772644	protein_coding	NCBI gene	DUSP1		374192
ENSGALG00000006682	0.397433	4.49828	2.37605	0.123209	0.852641	BEND7	Gallus gallus BEN domain containing 7 (BEND7), mRNA. [Source:RefSeq mRNA;Acc:NM_001282235]	1	7324436	7372660	protein_coding	NCBI gene	BEND7		419037
ENSGALG00000014477	0.710425	0.634645	2.37514	0.123281	0.852641		CD4 molecule [Source:NCBI gene;Acc:395362]	1	77873930	77885897	protein_coding		CD4		395362
ENSGALG00000014784	-0.479633	5.60623	2.37464	0.12332	0.852641	MAST4	microtubule associated serine/threonine kinase family member 4 [Source:NCBI gene;Acc:427169]	Z	21008217	21296403	protein_coding	HGNC Symbol	MAST4	MAST4	427169
ENSGALG00000017378	0.678737	5.31473	2.37324	0.12343	0.852641	CRTAC1	Gallus gallus cartilage acidic protein 1 (CRTAC1), mRNA. [Source:RefSeq mRNA;Acc:NM_001080211]	6	23234581	23244586	protein_coding	NCBI gene	CRTAC1		425346
ENSGALG00000017246	0.674087	2.86706	2.37313	0.123439	0.852641	ME3	malic enzyme 3 [Source:NCBI gene;Acc:419019]	1	190149703	190268109	protein_coding	HGNC Symbol	ME3	ME3	419019
ENSGALG00000026231	0.569634	2.90949	2.37205	0.123525	0.852641	ARID3A	AT-rich interaction domain 3A [Source:NCBI gene;Acc:100858440]	28	2949235	2970919	protein_coding	HGNC Symbol	ARID3A	ARID3A	100858440
ENSGALG00000053653	0.469381	4.08625	2.37155	0.123565	0.852641	ZNF467	zinc finger protein 467 [Source:HGNC Symbol;Acc:HGNC:23154]	2	462928	465096	protein_coding	HGNC Symbol		ZNF467	NA
ENSGALG00000028135	-0.371523	4.50395	2.37058	0.123641	0.852641			Z	56523389	56533199	protein_coding				NA
ENSGALG00000044230	0.551466	2.7964	2.36846	0.123809	0.852641	ARHGAP27	Rho GTPase activating protein 27 [Source:NCBI gene;Acc:770740]	27	3988882	4003494	protein_coding	HGNC Symbol	ARHGAP27	ARHGAP27	770740
ENSGALG00000032563	0.336886	4.93296	2.36771	0.123869	0.852641	FBXO34	Gallus gallus F-box protein 34 (FBXO34), mRNA. [Source:RefSeq mRNA;Acc:NM_001031213]	5	56391533	56427632	protein_coding	NCBI gene	FBXO34		423554
ENSGALG00000008385	-0.487926	3.509	2.36762	0.123876	0.852641	PPIP5K1	diphosphoinositol pentakisphosphate kinase 1 [Source:NCBI gene;Acc:415587]	10	20594970	20635489	protein_coding	HGNC Symbol	PPIP5K1	PPIP5K1	415587
ENSGALG00000010346	-0.490175	7.69098	2.36759	0.123878	0.852641	TGFB3	transforming growth factor beta 3 [Source:HGNC Symbol;Acc:HGNC:11769]	5	38669193	38684139	protein_coding	HGNC Symbol		TGFB3	NA
ENSGALG00000005248	0.454574	3.73156	2.36548	0.124045	0.853311	CDC14A	Gallus gallus cell division cycle 14A (CDC14A), mRNA. [Source:RefSeq mRNA;Acc:NM_001177736]	8	12174912	12231784	protein_coding	NCBI gene	CDC14A		424466
ENSGALG00000043088	0.611365	2.82444	2.3637	0.124187	0.853806		roundabout guidance receptor 4 [Source:NCBI gene;Acc:107055040]	24	274136	280913	protein_coding		ROBO4		107055040
ENSGALG00000036686	-0.452641	5.54066	2.35959	0.124515	0.854942	PLTP	phospholipid transfer protein [Source:NCBI gene;Acc:428164]	20	10532982	10538372	protein_coding	NCBI gene	PLTP		428164
ENSGALG00000004927	-0.382198	4.45835	2.359	0.124562	0.854942	COQ4	coenzyme Q4 [Source:HGNC Symbol;Acc:HGNC:19693]	17	5355051	5360831	protein_coding	HGNC Symbol		COQ4	NA
ENSGALG00000051297	0.513041	4.59487	2.35898	0.124563	0.854942			1	31439	243537	protein_coding				NA
ENSGALG00000050713	0.631626	2.45996	2.35699	0.124723	0.855553			KZ626835.1	1173558	1183743	lncRNA				NA
ENSGALG00000000836	0.516411	3.02449	2.35359	0.124995	0.856666	RFX5	regulatory factor X5 [Source:HGNC Symbol;Acc:HGNC:9986]	25	313422	315503	protein_coding	HGNC Symbol		RFX5	NA
ENSGALG00000038217	-0.459405	6.91254	2.3532	0.125026	0.856666	CD82	Gallus gallus CD82 molecule (CD82), mRNA. [Source:RefSeq mRNA;Acc:NM_001008470]	5	22211473	22245391	protein_coding	NCBI gene	CD82		423172
ENSGALG00000008795	-0.605747	3.01435	2.35071	0.125226	0.857556	GPAM	glycerol-3-phosphate acyltransferase, mitochondrial [Source:NCBI gene;Acc:423895]	6	27574464	27600048	protein_coding	HGNC Symbol	GPAM	GPAM	423895
ENSGALG00000013225	-0.629792	3.69973	2.3489	0.125372	0.858069	VAT1L	vesicle amine transport 1 like [Source:HGNC Symbol;Acc:HGNC:29315]	11	13982142	14025331	protein_coding	HGNC Symbol		VAT1L	NA
ENSGALG00000007994	-0.735074	1.11191	2.34704	0.125521	0.858609	PARD6B	par-6 family cell polarity regulator beta [Source:NCBI gene;Acc:419352]	20	13464452	13478200	protein_coding	NCBI gene	PARD6B		419352
ENSGALG00000038753	-0.392436	6.04099	2.34598	0.125607	0.858714	SAR1B	secretion associated Ras related GTPase 1B [Source:NCBI gene;Acc:416314]	13	16440102	16452190	protein_coding	HGNC Symbol	SAR1B	SAR1B	416314
ENSGALG00000009495	-0.422577	6.24706	2.34413	0.125756	0.859248	FGFR2	Gallus gallus fibroblast growth factor receptor 2 (FGFR2), mRNA. [Source:RefSeq mRNA;Acc:NM_205319]	6	31834704	31906976	protein_coding	NCBI gene	FGFR2		396259
ENSGALG00000035960	0.705651	2.39346	2.34254	0.125884	0.859641			KZ626838.1	225080	242676	protein_coding				NA
ENSGALG00000010903	0.611101	3.51181	2.33942	0.126136	0.860699	RASGEF1B	RasGEF domain family member 1B [Source:NCBI gene;Acc:100859744]	4	45493922	45604213	protein_coding	HGNC Symbol	RASGEF1B	RASGEF1B	100859744
ENSGALG00000002099	-0.447515	4.78012	2.33742	0.126299	0.860699		6-phosphofructo-2-kinase/fructose-2,6-biphosphatase 4-like [Source:NCBI gene;Acc:100859653]	12	1786656	1827828	protein_coding		PFKFB4L		100859653
ENSGALG00000016767	-0.474506	5.8819	2.33688	0.126342	0.860699	AFF3	AF4/FMR2 family member 3 [Source:NCBI gene;Acc:418705]	1	133973567	134294259	protein_coding	HGNC Symbol	AFF3	AFF3	418705
ENSGALG00000036466	-0.382785	5.70665	2.33638	0.126383	0.860699			2	75520204	75645279	pseudogene				NA
ENSGALG00000010140	-0.367427	4.85803	2.33626	0.126392	0.860699	EIF2B3	Gallus gallus eukaryotic translation initiation factor 2B subunit gamma (EIF2B3), mRNA. [Source:RefSeq mRNA;Acc:NM_001031280]	8	21175780	21270007	protein_coding	NCBI gene	EIF2B3		424587
ENSGALG00000016823	0.382152	4.8828	2.3336	0.126609	0.861689	TFDP1	transcription factor Dp-1 [Source:NCBI gene;Acc:418739]	1	138648967	138690320	protein_coding	HGNC Symbol	TFDP1	TFDP1	418739
ENSGALG00000011058	-0.780348	5.9063	2.33205	0.126735	0.862068	LEPR	Gallus gallus leptin receptor (LEPR), mRNA. [Source:RefSeq mRNA;Acc:NM_204323]	8	28687054	28717255	protein_coding	NCBI gene	LEPR		374223
ENSGALG00000014486	0.363075	4.34236	2.32061	0.12767	0.867347	TAPT1	Gallus gallus transmembrane anterior posterior transformation 1 (TAPT1), mRNA. [Source:RefSeq mRNA;Acc:NM_001031161]	4	76442333	76481335	protein_coding	NCBI gene	TAPT1		422824
ENSGALG00000033137	-0.367727	4.34806	2.32013	0.127709	0.867347	TLDC1	Gallus gallus TBC/LysM-associated domain containing 1 (TLDC1), mRNA. [Source:RefSeq mRNA;Acc:NM_001030575]	11	16763730	16776095	protein_coding	NCBI gene	TLDC1		415815
ENSGALG00000009422	0.410964	5.53664	2.31994	0.127725	0.867347	RGS10	regulator of G-protein signaling 10 [Source:NCBI gene;Acc:423930]	6	31170655	31187619	protein_coding	HGNC Symbol	RGS10	RGS10	423930
ENSGALG00000003378	-0.565655	2.22752	2.31764	0.127914	0.867686			14	1349084	1352298	protein_coding				NA
ENSGALG00000015315	0.677374	1.5276	2.31747	0.127928	0.867686	TRIM14	Gallus gallus tripartite motif containing 14 (TRIM14), mRNA. [Source:RefSeq mRNA;Acc:NM_001031431]	Z	52089154	52096585	protein_coding	NCBI gene	TRIM14		427282
ENSGALG00000015656	-0.42978	5.8135	2.3161	0.128041	0.867686		A kinase (PRKA) anchor protein 2 [Source:NCBI gene;Acc:100533110]	Z	65797112	66041637	protein_coding		AKAP2		100533110
ENSGALG00000008257	0.459406	4.83657	2.31533	0.128105	0.867686	MERTK	Gallus gallus MER proto-oncogene, tyrosine kinase (MERTK), mRNA. [Source:RefSeq mRNA;Acc:NM_204988]	3	3201470	3222450	protein_coding	NCBI gene	MERTK		395836
ENSGALG00000014999	1.21629	1.42416	2.315	0.128132	0.867686	MAP1B	microtubule associated protein 1B [Source:HGNC Symbol;Acc:HGNC:6836]	Z	25324362	25392656	protein_coding	HGNC Symbol		MAP1B	NA
ENSGALG00000016227	0.759046	3.71777	2.31375	0.128234	0.867901	GPR34	G protein-coupled receptor 34 [Source:NCBI gene;Acc:771199]	1	113198416	113202575	protein_coding	HGNC Symbol	GPR34	GPR34	771199
ENSGALG00000006564	-0.399202	6.15814	2.31212	0.128369	0.868326		DnaJ heat shock protein family (Hsp40) member B11 [Source:NCBI gene;Acc:424868]	9	4531072	4544764	protein_coding		DNAJB11		424868
ENSGALG00000048069	-0.427646	3.64677	2.31024	0.128524	0.868895	LIX1L	limb and CNS expressed 1 like [Source:HGNC Symbol;Acc:HGNC:28715]	25	1967612	1978478	protein_coding	HGNC Symbol		LIX1L	NA
ENSGALG00000003670	0.375397	5.47234	2.30881	0.128643	0.869214	MAFB	Gallus gallus MAF bZIP transcription factor B (MAFB), mRNA. [Source:RefSeq mRNA;Acc:NM_001030852]	20	4690689	4693338	protein_coding	NCBI gene	MAFB		419173
ENSGALG00000017208	-0.391557	5.10447	2.30338	0.129093	0.871355	AMOTL1	angiomotin like 1 [Source:NCBI gene;Acc:428091]	1	186814876	186872104	protein_coding	HGNC Symbol	AMOTL1	AMOTL1	428091
ENSGALG00000055081	0.39242	4.81891	2.30326	0.129103	0.871355	SEMA4C	semaphorin 4C [Source:HGNC Symbol;Acc:HGNC:10731]	22	3717776	3727404	protein_coding	HGNC Symbol		SEMA4C	NA
ENSGALG00000038748	0.475427	7.95315	2.30105	0.129287	0.872112	RSRP1	arginine and serine rich protein 1 [Source:NCBI gene;Acc:419592]	23	2551024	2555961	protein_coding	HGNC Symbol	RSRP1	RSRP1	419592
ENSGALG00000008582	-0.373824	4.8149	2.29872	0.129481	0.872939	ADAM23	ADAM metallopeptidase domain 23 [Source:NCBI gene;Acc:424099]	7	12447136	12519795	protein_coding	HGNC Symbol	ADAM23	ADAM23	424099
ENSGALG00000050374	0.355688	5.85634	2.29396	0.129878	0.874078			21	4596244	4611544	protein_coding				NA
ENSGALG00000028466	0.679945	5.39886	2.29308	0.129952	0.874078		interleukin 34 [Source:NCBI gene;Acc:100858424]	11	1717174	1721502	protein_coding		IL34		100858424
ENSGALG00000010150	-0.422419	7.56449	2.29297	0.129961	0.874078	SEC23A	Sec23 homolog A, coat complex II component [Source:NCBI gene;Acc:423335]	5	37773303	37799068	protein_coding	HGNC Symbol	SEC23A	SEC23A	423335
ENSGALG00000006250	-0.374862	4.56423	2.29069	0.130152	0.874078	TRAPPC2L	trafficking protein particle complex 2 like [Source:HGNC Symbol;Acc:HGNC:30887]	11	18514747	18518136	protein_coding	HGNC Symbol		TRAPPC2L	NA
ENSGALG00000052083	0.693043	1.38801	2.28998	0.130212	0.874078			20	13555280	13560761	lncRNA				NA
ENSGALG00000015299	-0.377702	6.26221	2.28965	0.130239	0.874078	TFG	TRK-fused gene [Source:NCBI gene;Acc:418391]	1	86088878	86107419	protein_coding	HGNC Symbol	TFG	TFG	418391
ENSGALG00000030673	-0.473291	8.16243	2.28924	0.130274	0.874078			5	50224769	50242138	protein_coding				NA
ENSGALG00000009222	-0.468222	7.54887	2.28667	0.13049	0.874078	FNDC3B	Gallus gallus fibronectin type III domain containing 3B (FNDC3B), mRNA. [Source:RefSeq mRNA;Acc:NM_001252324]	9	19471769	19619406	protein_coding	NCBI gene	FNDC3B		424984
ENSGALG00000005923	0.801886	1.19648	2.28561	0.130579	0.874078	NPY4R	neuropeptide Y receptor Y4 [Source:NCBI gene;Acc:428955]	6	18684046	18690552	protein_coding	NCBI gene	NPY4R		428955
ENSGALG00000047276	0.649449	1.81953	2.2853	0.130605	0.874078			31	2862166	2871384	lncRNA				NA
ENSGALG00000049379	-0.693703	2.08036	2.28413	0.130703	0.874078			1	139991022	139998296	pseudogene				NA
ENSGALG00000015303	-0.577086	1.79774	2.28306	0.130794	0.874078	AFG1L	AFG1 like ATPase [Source:HGNC Symbol;Acc:HGNC:16411]	3	67391076	67462006	protein_coding	HGNC Symbol		AFG1L	NA
ENSGALG00000029858	-0.523306	2.91798	2.28276	0.130819	0.874078			11	3379302	3399182	lncRNA				NA
ENSGALG00000005328	0.411629	4.54816	2.28263	0.13083	0.874078	IBA57	Gallus gallus IBA57 homolog, iron-sulfur cluster assembly (IBA57), mRNA. [Source:RefSeq mRNA;Acc:NM_001030958]	2	2387986	2392484	protein_coding	UniProtKB Gene Name	IBA57		420396
ENSGALG00000002062	-0.36726	5.80974	2.28222	0.130864	0.874078	SRP68	Gallus gallus signal recognition particle 68 (SRP68), mRNA. [Source:RefSeq mRNA;Acc:NM_001006204]	18	4538742	4552221	protein_coding	NCBI gene	SRP68		417363
ENSGALG00000011596	-0.375443	4.22381	2.28101	0.130966	0.874078	PTPN4	protein tyrosine phosphatase, non-receptor type 4 [Source:HGNC Symbol;Acc:HGNC:9656]	7	25353898	25421281	protein_coding	HGNC Symbol		PTPN4	NA
ENSGALG00000046826	-0.367847	4.79183	2.28065	0.130997	0.874078	GYS1	glycogen synthase 1 [Source:HGNC Symbol;Acc:HGNC:4706]	33	6710500	6728373	protein_coding	HGNC Symbol		GYS1	NA
ENSGALG00000013830	-0.624506	2.25996	2.28025	0.131031	0.874078	PRELID3A	Gallus gallus PRELI domain containing 3A (PRELID3A), mRNA. [Source:RefSeq mRNA;Acc:NM_001031011]	2	97199690	97210085	protein_coding	NCBI gene	PRELID3A		421035
ENSGALG00000010953	0.464242	4.96934	2.27981	0.131068	0.874078	KANK4	KN motif and ankyrin repeat domains 4 [Source:NCBI gene;Acc:424684]	8	27815241	27824970	protein_coding	HGNC Symbol	KANK4	KANK4	424684
ENSGALG00000041898	0.503418	4.39949	2.27959	0.131086	0.874078	FAM43A	family with sequence similarity 43 member A [Source:NCBI gene;Acc:429145]	9	12971183	12972271	protein_coding	HGNC Symbol	FAM43A	FAM43A	429145
ENSGALG00000015196	0.694422	0.648591	2.27851	0.131178	0.874208	ASXL3	ASXL transcriptional regulator 3 [Source:NCBI gene;Acc:421102]	2	106885853	107013873	protein_coding	HGNC Symbol	ASXL3	ASXL3	421102
ENSGALG00000054937	0.707679	0.912894	2.27765	0.131251	0.874215			13	5478546	5485038	protein_coding				NA
ENSGALG00000007044	-0.346098	4.74435	2.27373	0.131583	0.875946	METTL9	Gallus gallus methyltransferase like 9 (METTL9), mRNA. [Source:RefSeq mRNA;Acc:NM_001006172]	14	9132050	9150359	protein_coding	NCBI gene	METTL9		416623
ENSGALG00000035879	0.456557	3.48871	2.27215	0.131717	0.876361	ITGA7	integrin subunit alpha 7 [Source:NCBI gene;Acc:101749098]	33	5470014	5483465	protein_coding	HGNC Symbol	ITGA7	ITGA7	101749098
ENSGALG00000002124	-0.476448	4.77978	2.27125	0.131793	0.876389	ZDHHC8	Gallus gallus zinc finger DHHC-type containing 8 (ZDHHC8), mRNA. [Source:RefSeq mRNA;Acc:NM_001038691]	15	1614684	1697331	protein_coding	NCBI gene	ZDHHC8		416788
ENSGALG00000051992	0.629467	2.50187	2.26672	0.132179	0.877834	CYP2J23	Gallus gallus cytochrome P450, family 2, subfamily J, polypeptide 23 (CYP2J23), mRNA. [Source:RefSeq mRNA;Acc:NM_001329481]	8	27026464	27032368	protein_coding	NCBI gene	CYP2J23		424676
ENSGALG00000003419	0.450782	3.32619	2.26573	0.132264	0.877834			15	5364336	5380950	protein_coding				NA
ENSGALG00000011528	0.395849	4.7032	2.26551	0.132283	0.877834		kinesin light chain 1 [Source:NCBI gene;Acc:423484]	5	50621149	50662604	protein_coding		KLC1		423484
ENSGALG00000011184	0.357115	5.44314	2.26532	0.132299	0.877834	HNRNPD	Gallus gallus heterogeneous nuclear ribonucleoprotein D (HNRNPD), mRNA. [Source:RefSeq mRNA;Acc:NM_001031143]	4	46406249	46416007	protein_coding	NCBI gene	HNRNPD		422602
ENSGALG00000039327	0.44738	3.75455	2.26349	0.132455	0.877875	VAV3	Gallus gallus vav 3 guanine nucleotide exchange factor (VAV3), mRNA. [Source:RefSeq mRNA;Acc:NM_206863]	8	1386094	1534129	protein_coding	NCBI gene	VAV3		373939
ENSGALG00000000544	0.658735	0.712679	2.26209	0.132575	0.877875			26	1603818	1616373	protein_coding				NA
ENSGALG00000054304	-0.415268	4.99798	2.26115	0.132655	0.877875			5	732831	758616	protein_coding				NA
ENSGALG00000012357	0.718898	2.71923	2.26112	0.132658	0.877875	CXCR4	Gallus gallus C-X-C motif chemokine receptor 4 (CXCR4), mRNA. [Source:RefSeq mRNA;Acc:NM_204617]	7	30761616	30764299	protein_coding	UniProtKB Gene Name	CXCR4		395324
ENSGALG00000005595	0.558101	2.68007	2.26103	0.132666	0.877875	HPS4	HPS4, biogenesis of lysosomal organelles complex 3 subunit 2 [Source:NCBI gene;Acc:416907]	15	7434521	7445818	protein_coding	HGNC Symbol	HPS4	HPS4	416907
ENSGALG00000026005	-0.480397	6.27523	2.25867	0.132868	0.878411	DIO2	Gallus gallus iodothyronine deiodinase 2 (DIO2), transcript variant 1, mRNA. [Source:RefSeq mRNA;Acc:NM_204114]	5	40752235	40769122	protein_coding	NCBI gene	DIO2		373903
ENSGALG00000001938	0.403982	5.23987	2.25781	0.132942	0.878411	SLC25A24	solute carrier family 25 member 24 [Source:NCBI gene;Acc:424337]	8	1583595	1606906	protein_coding	HGNC Symbol	SLC25A24	SLC25A24	424337
ENSGALG00000042607	0.549739	5.5798	2.25756	0.132964	0.878411	RSPO3	Gallus gallus R-spondin 3 (RSPO3), mRNA. [Source:RefSeq mRNA;Acc:NM_001319025]	3	59341241	59399436	protein_coding	NCBI gene	RSPO3		421715
ENSGALG00000042984	-0.413687	4.80567	2.25577	0.133117	0.878949		aminoacylase 1 [Source:NCBI gene;Acc:100858836]	12	3535461	3540337	protein_coding		ACY1		100858836
ENSGALG00000053991	-0.429578	7.47502	2.25303	0.133353	0.879847		small EDRK-rich factor 2 [Source:NCBI gene;Acc:107054222]	10	20570775	20571216	protein_coding		SERF2		107054222
ENSGALG00000009514	-0.883244	1.12538	2.2524	0.133407	0.879847	NRCAM	neuronal cell adhesion molecule [Source:NCBI gene;Acc:396202]	1	28704251	28843445	protein_coding	HGNC Symbol	NRCAM	NRCAM	396202
ENSGALG00000033857	-0.47463	3.98915	2.25063	0.13356	0.879847	NAT8B	N-acetyltransferase 8B (GCN5-related, putative, gene/pseudogene) [Source:NCBI gene;Acc:776932]	4	91064240	91068815	protein_coding	NCBI gene	NAT8B		776932
ENSGALG00000033919	0.567119	2.684	2.24995	0.133618	0.879847			1	458409	703182	pseudogene				NA
ENSGALG00000015665	0.634698	2.52429	2.2496	0.133649	0.879847	SH3BP2	Gallus gallus SH3 domain binding protein 2 (SH3BP2), mRNA. [Source:RefSeq mRNA;Acc:NM_001031165]	4	82359242	82394778	protein_coding	NCBI gene	SH3BP2		422883
ENSGALG00000016670	0.82051	0.575652	2.24916	0.133687	0.879847	AvBD3	Gallus gallus avian beta-defensin 3 (AvBD3), mRNA. [Source:RefSeq mRNA;Acc:NM_204650]	3	107461886	107464431	protein_coding	NCBI gene	AvBD3		395363
ENSGALG00000029095	0.357149	4.64755	2.24502	0.134045	0.880609	PDZD8	PDZ domain containing 8 [Source:NCBI gene;Acc:428984]	6	30113636	30163671	protein_coding	HGNC Symbol	PDZD8	PDZD8	428984
ENSGALG00000049638	-0.406283	4.98922	2.24468	0.134075	0.880609	GATD1	glutamine amidotransferase like class 1 domain containing 1 [Source:HGNC Symbol;Acc:HGNC:26616]	5	685751	720725	protein_coding	HGNC Symbol		GATD1	NA
ENSGALG00000006872	0.338753	4.51493	2.2446	0.134082	0.880609	PISD	phosphatidylserine decarboxylase [Source:NCBI gene;Acc:416960]	15	9214524	9238681	protein_coding	HGNC Symbol	PISD	PISD	416960
ENSGALG00000023937	0.367335	4.17027	2.24374	0.134156	0.880609	CMC4	C-X9-C motif containing 4 [Source:NCBI gene;Acc:107049048]	4	2176683	2182464	protein_coding	HGNC Symbol	CMC4	CMC4	107049048
ENSGALG00000001802	0.43092	5.06145	2.24318	0.134205	0.880609	JMJD6	Gallus gallus jumonji domain containing 6 (JMJD6), mRNA. [Source:RefSeq mRNA;Acc:NM_001030703]	18	4247802	4258928	protein_coding	NCBI gene	JMJD6		417355
ENSGALG00000035466	0.772136	1.79872	2.24256	0.134259	0.880609			7	35329301	35401729	protein_coding				NA
ENSGALG00000025851	0.64976	1.85252	2.24132	0.134366	0.880609	GPRIN3	GPRIN family member 3 [Source:NCBI gene;Acc:428740]	4	35245520	35247760	protein_coding	HGNC Symbol	GPRIN3	GPRIN3	428740
ENSGALG00000010083	-0.433465	5.99888	2.24114	0.134382	0.880609	ST3GAL3	Gallus gallus ST3 beta-galactoside alpha-2,3-sialyltransferase 3 (ST3GAL3), transcript variant 1, mRNA. [Source:RefSeq mRNA;Acc:NM_001291755]	8	20538514	20684008	protein_coding	NCBI gene	ST3GAL3		424572
ENSGALG00000037726	0.584343	3.46512	2.23856	0.134606	0.881606	MARCKS	myristoylated alanine rich protein kinase C substrate [Source:NCBI gene;Acc:396473]	3	64899435	64901566	protein_coding	HGNC Symbol	MARCKS	MARCKS	396473
ENSGALG00000014336	0.364322	4.94182	2.23577	0.13485	0.882163	RELL1	Gallus gallus RELT like 1 (RELL1), mRNA. [Source:RefSeq mRNA;Acc:NM_001012582]	4	69834800	69855846	protein_coding	NCBI gene	RELL1		422795
ENSGALG00000038022	-1.20216	3.9349	2.23564	0.13486	0.882163	COL22A1	Gallus gallus collagen type XXII alpha 1 chain (COL22A1), mRNA. [Source:RefSeq mRNA;Acc:NM_001139439]	2	144555101	144755284	protein_coding	NCBI gene	COL22A1		420315
ENSGALG00000010052	-0.342919	4.56456	2.23509	0.134909	0.882163	PPP2R3C	protein phosphatase 2 regulatory subunit B''gamma [Source:NCBI gene;Acc:423324]	5	36318746	36329700	protein_coding	HGNC Symbol	PPP2R3C	PPP2R3C	423324
ENSGALG00000012111	0.724395	2.73888	2.23399	0.135004	0.882314	TMEM37	transmembrane protein 37 [Source:NCBI gene;Acc:770956]	7	28370913	28374010	protein_coding	HGNC Symbol	TMEM37	TMEM37	770956
ENSGALG00000005208	0.457685	5.38023	2.23273	0.135115	0.882564	S1PR1	sphingosine-1-phosphate receptor 1 [Source:NCBI gene;Acc:424462]	8	12067120	12071019	protein_coding	HGNC Symbol	S1PR1	S1PR1	424462
ENSGALG00000050075	-0.417729	3.93919	2.23092	0.135273	0.88312	TMEM35A	transmembrane protein 35A [Source:NCBI gene;Acc:422194]	4	2097010	2101283	protein_coding	HGNC Symbol	TMEM35A	TMEM35A	422194
ENSGALG00000006751	0.503294	7.77569	2.22954	0.135394	0.883438	THY1	Gallus gallus Thy-1 cell surface antigen (THY1), mRNA. [Source:RefSeq mRNA;Acc:NM_204381]	24	4202427	4206868	protein_coding	NCBI gene	THY1		378897
ENSGALG00000041346	0.700019	3.9094	2.22856	0.13548	0.883523		C-X-C motif chemokine ligand 12 [Source:NCBI gene;Acc:395180]	6	19850341	19864037	protein_coding		CXCL12		395180
ENSGALG00000044391	-0.598931	3.71094	2.22762	0.135563	0.883591	RBM11	RNA binding motif protein 11 [Source:NCBI gene;Acc:418467]	1	99412225	99420340	protein_coding	HGNC Symbol	RBM11	RBM11	418467
ENSGALG00000003319	0.635934	1.90234	2.2224	0.136021	0.885884	ADAP2	ArfGAP with dual PH domains 2 [Source:NCBI gene;Acc:417409]	18	6639244	6650095	protein_coding	HGNC Symbol	ADAP2	ADAP2	417409
ENSGALG00000017333	-0.414114	3.95936	2.22196	0.13606	0.885884	LCMT2	leucine carboxyl methyltransferase 2 [Source:NCBI gene;Acc:419072]	1	197563823	197583891	protein_coding	HGNC Symbol	LCMT2	LCMT2	419072
ENSGALG00000015177	0.369195	4.21432	2.22048	0.136191	0.886262	GNAQ	Gallus gallus G protein subunit alpha q (GNAQ), mRNA. [Source:RefSeq mRNA;Acc:NM_001031427]	Z	37796494	37913443	protein_coding	NCBI gene	GNAQ		427262
ENSGALG00000016852	0.856919	1.04242	2.21837	0.136377	0.886998	TNFSF13B	Gallus gallus TNF superfamily member 13b (TNFSF13B), mRNA. [Source:RefSeq mRNA;Acc:NM_204327]	1	141624410	141643190	protein_coding	NCBI gene	TNFSF13B		374229
ENSGALG00000038238	0.667884	0.746578	2.21481	0.136692	0.888571			4	21199389	21203422	lncRNA				NA
ENSGALG00000026210	-0.353117	4.5442	2.21243	0.136903	0.889469	POMK	Gallus gallus protein-O-mannose kinase (POMK), mRNA. [Source:RefSeq mRNA;Acc:NM_001031132]	4	34157923	34161966	protein_coding	NCBI gene	POMK		422491
ENSGALG00000033570	-0.574135	5.98407	2.21121	0.137011	0.889584		coiled-coil domain containing 15 [Source:NCBI gene;Acc:419705]	24	252913	269196	protein_coding		CCDC15		419705
ENSGALG00000039363	-0.336523	5.2271	2.21033	0.13709	0.889584	TXNRD3	Gallus gallus thioredoxin reductase 3 (TXNRD3), mRNA. [Source:RefSeq mRNA;Acc:NM_001122777]	12	10777616	10797343	protein_coding	NCBI gene	TXNRD3		416031
ENSGALG00000010285	-0.353801	4.79751	2.20917	0.137192	0.889584	MRPL14	mitochondrial ribosomal protein L14 [Source:NCBI gene;Acc:421443]	3	30500634	30503469	protein_coding	HGNC Symbol	MRPL14	MRPL14	421443
ENSGALG00000037112	0.687932	0.311925	2.20894	0.137213	0.889584			2	49812139	49826641	protein_coding				NA
ENSGALG00000016980	-0.378864	4.65447	2.20748	0.137343	0.889818	COG3	component of oligomeric golgi complex 3 [Source:NCBI gene;Acc:418846]	1	169110180	169141055	protein_coding	HGNC Symbol	COG3	COG3	418846
ENSGALG00000002693	-0.422407	4.95444	2.20642	0.137437	0.889818	FAM149B1	family with sequence similarity 149 member B1 [Source:NCBI gene;Acc:423639]	6	5912791	5925081	protein_coding	HGNC Symbol	FAM149B1	FAM149B1	423639
ENSGALG00000003818	-0.562228	2.97511	2.20607	0.137469	0.889818	CYFIP2	cytoplasmic FMR1 interacting protein 2 [Source:NCBI gene;Acc:416246]	13	12072751	12112751	protein_coding	HGNC Symbol	CYFIP2	CYFIP2	416246
ENSGALG00000010618	-0.33749	4.86083	2.20309	0.137734	0.89073	SLC30A6	Gallus gallus solute carrier family 30 member 6 (SLC30A6), mRNA. [Source:RefSeq mRNA;Acc:NM_001006402]	3	33708793	33721721	protein_coding	NCBI gene	SLC30A6		421480
ENSGALG00000033938	0.412271	4.03758	2.20199	0.137833	0.89073	ARHGAP26	Gallus gallus Rho GTPase activating protein 26 (ARHGAP26), mRNA. [Source:RefSeq mRNA;Acc:NM_205194]	13	17989659	18090319	protein_coding	NCBI gene	ARHGAP26		396113
ENSGALG00000031860	-0.5214	3.29833	2.2008	0.137939	0.89073		alcohol dehydrogenase, iron containing 1 [Source:NCBI gene;Acc:426446]	2	115083826	115099513	protein_coding		ADHFE1		426446
ENSGALG00000015960	0.361438	4.47019	2.20016	0.137996	0.89073	RPIA	Gallus gallus ribose 5-phosphate isomerase A (RPIA), mRNA. [Source:RefSeq mRNA;Acc:NM_001031170]	4	86172874	86187864	protein_coding	NCBI gene	RPIA		422931
ENSGALG00000039264	0.576314	2.60416	2.20015	0.137997	0.89073	SLA	Src like adaptor [Source:NCBI gene;Acc:378908]	2	141829134	141867820	protein_coding	HGNC Symbol	SLA	SLA	378908
ENSGALG00000006617	-0.369935	5.87771	2.19886	0.138113	0.89073	BCCIP	BRCA2 and CDKN1A interacting protein [Source:NCBI gene;Acc:426225]	6	33485512	33491742	protein_coding	HGNC Symbol	BCCIP	BCCIP	426225
ENSGALG00000008096	-0.364815	4.9345	2.19876	0.138122	0.89073	SUFU	Gallus gallus SUFU negative regulator of hedgehog signaling (SUFU), mRNA. [Source:RefSeq mRNA;Acc:NM_204264]	6	24136936	24218063	protein_coding	NCBI gene	SUFU		374118
ENSGALG00000052327	0.922308	1.59689	2.19638	0.138335	0.890803			1	65444381	65524729	lncRNA				NA
ENSGALG00000028375	-0.444349	3.50708	2.19492	0.138466	0.890803			10	2970453	2970533	miRNA				NA
ENSGALG00000002827	-0.317834	4.93692	2.19417	0.138534	0.890803	GPS1	G protein pathway suppressor 1 [Source:HGNC Symbol;Acc:HGNC:4549]	18	4966111	4976221	protein_coding	HGNC Symbol		GPS1	NA
ENSGALG00000007205	-0.415485	6.81963	2.19319	0.138622	0.890803	COX6A1	cytochrome c oxidase subunit 6A1 [Source:NCBI gene;Acc:416978]	15	9582003	9583360	protein_coding	NCBI gene	COX6A1		416978
ENSGALG00000045246	-0.528721	8.97004	2.19154	0.138771	0.890803	GOLIM4	golgi integral membrane protein 4 [Source:HGNC Symbol;Acc:HGNC:15448]	9	20661690	20687366	protein_coding	HGNC Symbol		GOLIM4	NA
ENSGALG00000010517	0.413826	5.5525	2.19144	0.138779	0.890803	TCTN3	tectonic family member 3 [Source:HGNC Symbol;Acc:HGNC:24519]	6	36263377	36276087	protein_coding	HGNC Symbol		TCTN3	NA
ENSGALG00000031663	-0.39818	5.73321	2.19137	0.138786	0.890803	SEC11C	SEC11 homolog C, signal peptidase complex subunit [Source:NCBI gene;Acc:426850]	Z	899117	904371	protein_coding	HGNC Symbol	SEC11C	SEC11C	426850
ENSGALG00000040264	-0.590204	6.8856	2.19133	0.13879	0.890803	C9H2ORF82	Gallus gallus chromosome 9 open reading frame, human C2orf82 (C9H2ORF82), mRNA. [Source:RefSeq mRNA;Acc:NM_001277481]	9	1225609	1232084	protein_coding	NCBI gene	C9H2ORF82		768774
ENSGALG00000030086	-0.396222	5.6946	2.1913	0.138792	0.890803	ATP5MC2	ATP synthase membrane subunit c locus 2 [Source:NCBI gene;Acc:100858216]	33	7481175	7483850	protein_coding	HGNC Symbol	ATP5MC2	ATP5MC2	100858216
ENSGALG00000041034	-0.380035	6.80291	2.18848	0.139046	0.891963	MIA3	Gallus gallus MIA family member 3, ER export factor (MIA3), mRNA. [Source:RefSeq mRNA;Acc:NM_001277558]	3	18129346	18155431	protein_coding	NCBI gene	MIA3		421337
ENSGALG00000045127	-0.863302	0.405504	2.18735	0.139149	0.89215			7	28024536	28030214	protein_coding				NA
ENSGALG00000015833	0.675743	2.43674	2.18369	0.13948	0.893802	NT5E	5'-nucleotidase ecto [Source:NCBI gene;Acc:421833]	3	76970519	76992372	protein_coding	HGNC Symbol	NT5E	NT5E	421833
ENSGALG00000029571	0.392894	4.18066	2.1821	0.139624	0.894083	PIP4P2	Gallus gallus phosphatidylinositol-4,5-bisphosphate 4-phosphatase 2 (PIP4P2), mRNA. [Source:RefSeq mRNA;Acc:NM_001277420]	2	124638608	124662069	protein_coding	NCBI gene	PIP4P2		420221
ENSGALG00000007268	0.655847	1.03819	2.18158	0.139671	0.894083		calcium dependent secretion activator [Source:NCBI gene;Acc:416075]	12	13553845	13726591	protein_coding		CADPS		416075
ENSGALG00000002558	0.833768	0.909915	2.1786	0.139941	0.894952	ASL1	argininosuccinate lyase 1 [Source:NCBI gene;Acc:396498]	19	5095412	5104199	protein_coding	NCBI gene	ASL1		396498
ENSGALG00000029000	0.551219	2.22188	2.17847	0.139953	0.894952	HYAL3	hyaluronoglucosaminidase 3 [Source:NCBI gene;Acc:100859903]	12	3640843	3643608	protein_coding	HGNC Symbol	HYAL3	HYAL3	100859903
ENSGALG00000004052	-0.361589	5.90474	2.1769	0.140096	0.895393	GPR107	G protein-coupled receptor 107 [Source:HGNC Symbol;Acc:HGNC:17830]	17	6122589	6153492	protein_coding	HGNC Symbol		GPR107	NA
ENSGALG00000012173	-0.451521	7.11198	2.17556	0.140219	0.895706	LGALS3	galectin 3 [Source:HGNC Symbol;Acc:HGNC:6563]	5	56457111	56460218	protein_coding	HGNC Symbol		LGALS3	NA
ENSGALG00000005426	0.651044	1.27649	2.1733	0.140425	0.895987	FREM1	FRAS1 related extracellular matrix 1 [Source:NCBI gene;Acc:427355]	Z	31717415	31775790	protein_coding	HGNC Symbol	FREM1	FREM1	427355
ENSGALG00000017234	0.501328	3.33676	2.17248	0.140499	0.895987	FOLH1	folate hydrolase 1 [Source:NCBI gene;Acc:419011]	1	188927712	188953081	protein_coding	HGNC Symbol	FOLH1	FOLH1	419011
ENSGALG00000007493	-0.505087	3.88607	2.17167	0.140574	0.895987	NSDHL	NAD(P) dependent steroid dehydrogenase-like [Source:NCBI gene;Acc:422302]	4	11273078	11283634	protein_coding	HGNC Symbol	NSDHL	NSDHL	422302
ENSGALG00000006899	-0.396411	6.65252	2.16922	0.140798	0.895987		ATP synthase membrane subunit g [Source:NCBI gene;Acc:101749042]	24	4423180	4426923	protein_coding		ATP5MG		101749042
ENSGALG00000010835	0.379032	4.48343	2.16868	0.140847	0.895987	DTX4	deltex E3 ubiquitin ligase 4 [Source:NCBI gene;Acc:395516]	5	17163204	17170118	protein_coding	HGNC Symbol	DTX4	DTX4	395516
ENSGALG00000005905	0.599242	1.90813	2.1685	0.140863	0.895987	ZDHHC4	zinc finger DHHC-type containing 4 [Source:NCBI gene;Acc:416561]	14	6905008	6910974	protein_coding	HGNC Symbol	ZDHHC4	ZDHHC4	416561
ENSGALG00000004169	-0.446934	7.14881	2.16817	0.140893	0.895987			4	1297142	1332719	protein_coding				NA
ENSGALG00000050256	0.603526	1.83562	2.1679	0.140918	0.895987	TRPT1	tRNA phosphotransferase 1 [Source:HGNC Symbol;Acc:HGNC:20316]	33	6264540	6269561	protein_coding	HGNC Symbol		TRPT1	NA
ENSGALG00000042275	-0.486857	5.01349	2.16783	0.140925	0.895987			28	1315392	1323490	protein_coding				NA
ENSGALG00000020386	0.729492	1.8024	2.16679	0.14102	0.896124	BDKRB1	bradykinin receptor B1 [Source:NCBI gene;Acc:772372]	5	46575153	46577714	protein_coding	NCBI gene	BDKRB1		772372
ENSGALG00000034168	0.887243	3.02401	2.1628	0.141387	0.897187	WNT5A	Gallus gallus Wnt family member 5A (WNT5A), mRNA. [Source:RefSeq mRNA;Acc:NM_204887]	12	8303804	8315223	protein_coding	NCBI gene	WNT5A		395703
ENSGALG00000004741	-0.515182	3.9396	2.16221	0.141441	0.897187	EPHB2	Gallus gallus EPH receptor B2 (EPHB2), mRNA. [Source:RefSeq mRNA;Acc:NM_206951]	21	5956010	6053651	protein_coding	NCBI gene	EPHB2		396513
ENSGALG00000023933	1.01238	4.79845	2.16216	0.141446	0.897187	G0S2	Gallus gallus G0/G1 switch 2 (G0S2), mRNA. [Source:RefSeq mRNA;Acc:NM_001190924]	26	3140579	3141464	protein_coding	NCBI gene	G0S2		419860
ENSGALG00000008122	-0.404038	7.40706	2.16176	0.141483	0.897187	SLC39A13	Gallus gallus solute carrier family 39 member 13 (SLC39A13), mRNA. [Source:RefSeq mRNA;Acc:NM_001008471]	5	23134558	23166262	protein_coding	NCBI gene	SLC39A13		423183
ENSGALG00000014862	-0.561237	6.22475	2.15948	0.141692	0.897661	HMGCS1	Gallus gallus 3-hydroxy-3-methylglutaryl-CoA synthase 1 (HMGCS1), mRNA. [Source:RefSeq mRNA;Acc:NM_205411]	Z	13647830	13665258	protein_coding	NCBI gene	HMGCS1		396379
ENSGALG00000043828	-0.397052	6.73042	2.15935	0.141705	0.897661			10	2074833	2084851	protein_coding				NA
ENSGALG00000031312	-0.527188	2.58101	2.15425	0.142176	0.899804	ANAPC13	Gallus gallus anaphase promoting complex subunit 13 (ANAPC13), mRNA. [Source:RefSeq mRNA;Acc:NM_001277482]	9	3833719	3837466	protein_coding	NCBI gene	ANAPC13		769605
ENSGALG00000032856	-0.555803	3.96937	2.15409	0.142191	0.899804	GFRA2	Gallus gallus GDNF family receptor alpha 2 (GFRA2), mRNA. [Source:RefSeq mRNA;Acc:NM_205101]	22	1714010	1734922	protein_coding	NCBI gene	GFRA2		395993
ENSGALG00000050047	0.616665	2.22193	2.15148	0.142433	0.900286			33	7771196	7776622	protein_coding				NA
ENSGALG00000042642	-0.436942	8.13277	2.14855	0.142705	0.900286	RARRES2	Gallus gallus retinoic acid receptor responder (tazarotene induced) 2 (RARRES2), transcript variant 1, mRNA. [Source:RefSeq mRNA;Acc:NM_001277476]	2	457092	458880	protein_coding	NCBI gene	RARRES2		420366
ENSGALG00000030602	0.556551	3.50543	2.14777	0.142778	0.900286	ADAM33	Gallus gallus ADAM metallopeptidase domain 33 (ADAM33), mRNA. [Source:RefSeq mRNA;Acc:NM_001082418]	4	89568221	89591688	protein_coding	NCBI gene	ADAM33		422948
ENSGALG00000038265	-0.933997	2.14722	2.14763	0.14279	0.900286	CREB5	cAMP responsive element binding protein 5 [Source:NCBI gene;Acc:428435]	2	33231086	33475464	protein_coding	HGNC Symbol	CREB5	CREB5	428435
ENSGALG00000002881	-0.390642	4.34388	2.14628	0.142915	0.900286	C26H6ORF125	chromosome 26 open reading frame, human C6orf125 [Source:NCBI gene;Acc:419909]	26	4615270	4620658	protein_coding	NCBI gene	C26H6ORF125		419909
ENSGALG00000009638	0.646362	2.9431	2.14614	0.142929	0.900286	ANO6	anoctamin 6 [Source:NCBI gene;Acc:417802]	1	30720903	30787549	protein_coding	HGNC Symbol	ANO6	ANO6	417802
ENSGALG00000012178	0.517983	3.07182	2.14496	0.143039	0.900286	PDGFB	platelet-derived growth factor beta polypeptide [Source:NCBI gene;Acc:374128]	1	50720146	50737226	protein_coding	HGNC Symbol	PDGFB	PDGFB	374128
ENSGALG00000042422	0.90506	2.68136	2.14414	0.143115	0.900286	GLI1	GLI family zinc finger 1 [Source:NCBI gene;Acc:396045]	33	5544436	5553014	protein_coding	NCBI gene	GLI1		396045
ENSGALG00000051860	-0.504949	4.78269	2.14287	0.143233	0.900286			22	3647323	3649164	protein_coding				NA
ENSGALG00000032231	0.512045	3.22096	2.14188	0.143326	0.900286	C4	Gallus gallus complement 4 (C4), mRNA. [Source:RefSeq mRNA;Acc:NM_001077233]	16	2609635	2624278	protein_coding	NCBI gene	C4		426611
ENSGALG00000052168	-0.699578	1.11222	2.14173	0.14334	0.900286		cyclin-dependent kinase 16-like [Source:NCBI gene;Acc:112530990]	30	311413	329492	protein_coding		LOC112530990		112530990
ENSGALG00000017388	0.353233	5.7674	2.14124	0.143386	0.900286	YY1	Gallus gallus YY1 transcription factor (YY1), mRNA. [Source:RefSeq mRNA;Acc:NM_001031210]	5	48699995	48722973	protein_coding	NCBI gene	YY1		423455
ENSGALG00000031149	0.491318	5.43764	2.14081	0.143426	0.900286		CD55 molecule (Cromer blood group) [Source:NCBI gene;Acc:419852]	26	2653131	2657536	protein_coding		CD55		419852
ENSGALG00000016967	-0.480793	3.50447	2.14049	0.143456	0.900286	ENOX1	ecto-NOX disulfide-thiol exchanger 1 [Source:NCBI gene;Acc:418839]	1	168111366	168408299	protein_coding	HGNC Symbol	ENOX1	ENOX1	418839
ENSGALG00000008080	-0.533383	6.63598	2.1392	0.143577	0.900286	C1QTNF4	C1q and TNF related 4 [Source:NCBI gene;Acc:428863]	5	22998387	23015965	protein_coding	HGNC Symbol	C1QTNF4	C1QTNF4	428863
ENSGALG00000008265	-0.428346	3.93566	2.1388	0.143614	0.900286	PDCD11	programmed cell death 11 [Source:HGNC Symbol;Acc:HGNC:13408]	6	24565603	24582928	protein_coding	HGNC Symbol		PDCD11	NA
ENSGALG00000003284	0.344399	5.03111	2.13848	0.143644	0.900286	CRLF3	Gallus gallus cytokine receptor like factor 3 (CRLF3), mRNA. [Source:RefSeq mRNA;Acc:NM_001079719]	18	6608206	6621462	protein_coding	NCBI gene	CRLF3		417407
ENSGALG00000019690	0.631452	1.73102	2.13796	0.143693	0.900286	WDR86	WD repeat domain 86 [Source:NCBI gene;Acc:770203]	2	6292140	6311275	protein_coding	HGNC Symbol	WDR86	WDR86	770203
ENSGALG00000039326	-0.39844	4.79855	2.13749	0.143737	0.900286	HSBP1L1	Gallus gallus heat shock factor binding protein 1 like 1 (HSBP1L1), mRNA. [Source:RefSeq mRNA;Acc:NM_001136182]	2	56182216	56185408	protein_coding	NCBI gene	HSBP1L1		420812
ENSGALG00000009042	-0.712539	6.72023	2.13738	0.143747	0.900286	ISM1	isthmin 1 [Source:HGNC Symbol;Acc:HGNC:16213]	3	12825298	12864186	protein_coding	HGNC Symbol		ISM1	NA
ENSGALG00000003663	0.34829	5.58146	2.13598	0.143879	0.90065	RBL2	Gallus gallus RB transcriptional corepressor like 2 (RBL2), mRNA. [Source:RefSeq mRNA;Acc:NM_001305558]	11	4991886	5011381	protein_coding	NCBI gene	RBL2		425111
ENSGALG00000036443	-0.323497	5.32638	2.13242	0.144213	0.902274	FUT8	Gallus gallus fucosyltransferase 8 (FUT8), mRNA. [Source:RefSeq mRNA;Acc:NM_001004766]	5	22842140	22884540	protein_coding	NCBI gene	FUT8		423178
ENSGALG00000011982	-0.370793	5.21311	2.1316	0.14429	0.902295	PDE5A	Gallus gallus phosphodiesterase 5A (PDE5A), mRNA. [Source:RefSeq mRNA;Acc:NM_001319020]	4	54643508	54703347	protein_coding	NCBI gene	PDE5A		422677
ENSGALG00000014094	-0.414741	5.64359	2.12917	0.144519	0.903264	STK38L	Gallus gallus serine/threonine kinase 38 like (STK38L), mRNA. [Source:RefSeq mRNA;Acc:NM_001030770]	1	68074888	68118677	protein_coding	NCBI gene	STK38L		418217
ENSGALG00000042741	0.321032	4.78172	2.12346	0.145059	0.905928	GRK2	G protein-coupled receptor kinase 2 [Source:HGNC Symbol;Acc:HGNC:289]	5	161370	167878	protein_coding	HGNC Symbol		GRK2	NA
ENSGALG00000001025	-0.375745	4.86708	2.123	0.145103	0.905928	GOLGA1	golgin A1 [Source:NCBI gene;Acc:417097]	17	9863064	9876915	protein_coding	HGNC Symbol	GOLGA1	GOLGA1	417097
ENSGALG00000005584	-0.418176	6.32342	2.1223	0.145169	0.905928	GALNT18	Gallus gallus polypeptide N-acetylgalactosaminyltransferase 18 (GALNT18), mRNA. [Source:RefSeq mRNA;Acc:NM_001199584]	5	8537044	8777333	protein_coding	NCBI gene	GALNT18		423034
ENSGALG00000017092	0.412958	4.71263	2.12027	0.145361	0.906663	PAN3	poly(A) specific ribonuclease subunit PAN3 [Source:HGNC Symbol;Acc:HGNC:29991]	1	177274173	177336260	protein_coding	HGNC Symbol		PAN3	NA
ENSGALG00000016480	-0.331705	5.28948	2.11733	0.14564	0.907324	SDC1	syndecan 1 [Source:NCBI gene;Acc:421960]	3	101546272	101566050	protein_coding	HGNC Symbol	SDC1	SDC1	421960
ENSGALG00000004431	-0.380571	6.61617	2.11688	0.145683	0.907324	SAR1A	secretion associated Ras related GTPase 1A [Source:NCBI gene;Acc:423711]	6	12215807	12219963	protein_coding	HGNC Symbol	SAR1A	SAR1A	423711
ENSGALG00000035950	1.0343	1.67407	2.1168	0.145691	0.907324	NGFR	Gallus gallus nerve growth factor receptor (NGFR), mRNA. [Source:RefSeq mRNA;Acc:NM_001146133]	27	5831662	5843100	protein_coding	NCBI gene	NGFR		425805
ENSGALG00000051796	0.618548	1.67923	2.11298	0.146055	0.908848		ankyrin repeat domain 31 [Source:NCBI gene;Acc:427208]	Z	24033030	24085523	protein_coding		ANKRD31		427208
ENSGALG00000025778	0.667619	1.04233	2.11263	0.146088	0.908848	SIRPA	Gallus gallus signal-regulatory protein alpha (SIRPA), mRNA. [Source:RefSeq mRNA;Acc:NM_001037831]	20	9801580	9807021	protein_coding	UniProtKB Gene Name	SIRPA		419267
ENSGALG00000037522	0.41169	5.37354	2.11167	0.146179	0.908848	SBNO2	strawberry notch homolog 2 [Source:NCBI gene;Acc:420104]	28	3038438	3080297	protein_coding	HGNC Symbol	SBNO2	SBNO2	420104
ENSGALG00000012585	0.356378	5.66512	2.10997	0.146342	0.908848	UBQLN1	ubiquilin 1 [Source:NCBI gene;Acc:427454]	Z	39993578	40023005	protein_coding	HGNC Symbol	UBQLN1	UBQLN1	427454
ENSGALG00000011921	0.384468	6.05084	2.10941	0.146396	0.908848	DHRS7	dehydrogenase/reductase 7 [Source:NCBI gene;Acc:423527]	5	54753623	54771346	protein_coding	HGNC Symbol	DHRS7	DHRS7	423527
ENSGALG00000014616	0.494646	3.16132	2.10887	0.146447	0.908848	MT3	metallothionein 3 [Source:NCBI gene;Acc:770592]	11	2122187	2123328	protein_coding	NCBI gene	MT3		770592
ENSGALG00000037777	-1.01532	3.08025	2.10876	0.146458	0.908848	MSC	musculin [Source:NCBI gene;Acc:420179]	2	117209361	117210782	protein_coding	HGNC Symbol	MSC	MSC	420179
ENSGALG00000015256	-0.377073	6.69006	2.10711	0.146616	0.909232	PAM	peptidylglycine alpha-amidating monooxygenase [Source:NCBI gene;Acc:427274]	Z	50129168	50258002	protein_coding	HGNC Symbol	PAM	PAM	427274
ENSGALG00000011822	-0.383063	5.51473	2.10655	0.14667	0.909232	CANT1	calcium activated nucleotidase 1 [Source:NCBI gene;Acc:430103]	18	9750313	9758928	protein_coding	HGNC Symbol	CANT1	CANT1	430103
ENSGALG00000051921	-0.865941	1.61728	2.10472	0.146845	0.909856			1	190055363	190067880	lncRNA				NA
ENSGALG00000008014	0.57471	4.63868	2.1039	0.146924	0.909881	CEBPB	Gallus gallus CCAAT enhancer binding protein beta (CEBPB), mRNA. [Source:RefSeq mRNA;Acc:NM_205253]	20	13708222	13709555	protein_coding	NCBI gene	CEBPB		396185
ENSGALG00000013828	-0.336348	5.47496	2.1004	0.147261	0.911503	GALM	galactose mutarotase [Source:NCBI gene;Acc:426268]	3	16619745	16634264	protein_coding	HGNC Symbol	GALM	GALM	426268
ENSGALG00000029102	-0.42294	7.39097	2.09922	0.147374	0.91174	PXYLP1	2-phosphoxylose phosphatase 1 [Source:NCBI gene;Acc:424815]	9	6951131	7048776	protein_coding	HGNC Symbol	PXYLP1	PXYLP1	424815
ENSGALG00000010035	0.416156	4.05598	2.09368	0.14791	0.913777	NR3C2	Gallus gallus nuclear receptor subfamily 3, group C, member 2 (NR3C2), mRNA. [Source:RefSeq mRNA;Acc:NM_001159345]	4	32119492	32321153	protein_coding	NCBI gene	NR3C2		374131
ENSGALG00000009452	-0.428795	3.97999	2.09255	0.148019	0.913777	GALNT16	polypeptide N-acetylgalactosaminyltransferase 16 [Source:NCBI gene;Acc:423263]	5	28252274	28309388	protein_coding	HGNC Symbol	GALNT16	GALNT16	423263
ENSGALG00000001945	-0.36349	4.64496	2.09235	0.148038	0.913777	RFT1	Gallus gallus RFT1 homolog (RFT1), mRNA. [Source:RefSeq mRNA;Acc:NM_001142872]	12	1593635	1640711	protein_coding	NCBI gene	RFT1		770487
ENSGALG00000009040	-0.352476	5.43748	2.09155	0.148116	0.913777	TBC1D8B	TBC1 domain family member 8B [Source:NCBI gene;Acc:422383]	4	17368832	17400336	protein_coding	HGNC Symbol	TBC1D8B	TBC1D8B	422383
ENSGALG00000008544	0.584479	2.19505	2.09129	0.148141	0.913777	NCX1	Gallus gallus solute carrier family 8 member A1 (SLC8A1), mRNA. [Source:RefSeq mRNA;Acc:NM_001079473]	3	16420525	16490003	protein_coding	UniProtKB Gene Name	SLC8A1		395760
ENSGALG00000010961	0.484068	3.07617	2.09116	0.148154	0.913777	IGF2BP3	Gallus gallus insulin like growth factor 2 mRNA binding protein 3 (IGF2BP3), mRNA. [Source:RefSeq mRNA;Acc:NM_001006359]	2	31154360	31262400	protein_coding	NCBI gene	IGF2BP3		420617
ENSGALG00000032361	-0.673865	1.15188	2.08977	0.148288	0.914144	STXBP5L	syntaxin binding protein 5 like [Source:NCBI gene;Acc:418327]	1	80274239	80460066	protein_coding	HGNC Symbol	STXBP5L	STXBP5L	418327
ENSGALG00000029898	-0.383355	4.35064	2.08875	0.148387	0.914257	YKT6	Gallus gallus YKT6 v-SNARE homolog (S. cerevisiae) (YKT6), mRNA. [Source:RefSeq mRNA;Acc:NM_001113744]	22	5249992	5252898	protein_coding	NCBI gene	YKT6		430371
ENSGALG00000029396	0.458567	3.74024	2.08614	0.148641	0.914257			12	4889902	4897220	lncRNA				NA
ENSGALG00000027416	-0.451542	4.07725	2.08595	0.14866	0.914257	ROMO1	Gallus gallus reactive oxygen species modulator 1 (ROMO1), mRNA. [Source:RefSeq mRNA;Acc:NM_001198821]	20	1061506	1063972	protein_coding	NCBI gene	ROMO1		768833
ENSGALG00000010283	-0.347793	4.42452	2.08567	0.148687	0.914257	GTF2E2	Gallus gallus general transcription factor IIE subunit 2 (GTF2E2), mRNA. [Source:RefSeq mRNA;Acc:NM_001012888]	4	34710681	34735934	protein_coding	NCBI gene	GTF2E2		771227
ENSGALG00000037272	0.604439	2.34571	2.08558	0.148696	0.914257	HOXD8	Gallus gallus homeobox D8 (HOXD8), mRNA. [Source:RefSeq mRNA;Acc:NM_207177]	7	16290965	16292885	protein_coding	NCBI gene	HOXD8		396301
ENSGALG00000000764	-0.433472	7.72499	2.0842	0.14883	0.914257	SSR2	signal sequence receptor subunit 2 [Source:NCBI gene;Acc:425656]	25	161090	164525	protein_coding	NCBI gene	SSR2		425656
ENSGALG00000016266	0.409218	3.81271	2.08364	0.148885	0.914257	PRRG1	Gallus gallus proline rich and Gla domain 1 (PRRG1), mRNA. [Source:RefSeq mRNA;Acc:NM_001277736]	1	114579211	114609539	protein_coding	NCBI gene	PRRG1		418582
ENSGALG00000028471	-0.376435	6.49327	2.08341	0.148908	0.914257	CNPY3	canopy FGF signaling regulator 3 [Source:NCBI gene;Acc:100858990]	3	16131319	16133848	protein_coding	HGNC Symbol	CNPY3	CNPY3	100858990
ENSGALG00000015152	-0.414863	6.32243	2.08209	0.149036	0.914262	BOC	BOC cell adhesion associated, oncogene regulated [Source:NCBI gene;Acc:418361]	1	84399987	84443291	protein_coding	HGNC Symbol	BOC	BOC	418361
ENSGALG00000029367	0.409632	4.88704	2.08178	0.149066	0.914262	CYBA	cytochrome b-245 alpha chain [Source:NCBI gene;Acc:100859840]	11	18419385	18421364	protein_coding	HGNC Symbol	CYBA	CYBA	100859840
ENSGALG00000034346	0.461949	3.41011	2.08095	0.149147	0.914262	RDH10	Gallus gallus retinol dehydrogenase 10 (RDH10), mRNA. [Source:RefSeq mRNA;Acc:NM_001199459]	2	117729843	117755436	protein_coding	NCBI gene	RDH10		420183
ENSGALG00000004695	-0.50581	7.94108	2.07943	0.149296	0.914262	ECM2	extracellular matrix protein 2 [Source:NCBI gene;Acc:415953]	12	3762272	3778378	protein_coding	HGNC Symbol	ECM2	ECM2	415953
ENSGALG00000015156	0.399694	4.20501	2.07807	0.149429	0.914262	NMRK1	nicotinamide riboside kinase 1 [Source:NCBI gene;Acc:427257]	Z	36846475	36855645	protein_coding	HGNC Symbol	NMRK1	NMRK1	427257
ENSGALG00000003854	-0.334416	4.72247	2.07801	0.149435	0.914262	IFT81	Gallus gallus intraflagellar transport 81 (IFT81), mRNA. [Source:RefSeq mRNA;Acc:NM_001252309]	15	5671460	5710128	protein_coding	NCBI gene	IFT81		416839
ENSGALG00000015828	0.417795	4.94714	2.078	0.149436	0.914262	BACH1	BTB domain and CNC homolog 1 [Source:HGNC Symbol;Acc:HGNC:935]	1	105444523	105470343	protein_coding	HGNC Symbol		BACH1	NA
ENSGALG00000028520	-0.687586	11.2869	2.07725	0.14951	0.914262		Cystatin [Source:UniProtKB/Swiss-Prot;Acc:P01038]	3	15683584	15685913	protein_coding				NA
ENSGALG00000016055	-0.692518	3.68137	2.07601	0.149631	0.914543	KCNJ15	potassium voltage-gated channel subfamily J member 15 [Source:NCBI gene;Acc:427984]	1	108846535	108871402	protein_coding	HGNC Symbol	KCNJ15	KCNJ15	427984
ENSGALG00000006783	-0.60804	11.149	2.07496	0.149734	0.914714	PLOD2	procollagen-lysine,2-oxoglutarate 5-dioxygenase 2 [Source:HGNC Symbol;Acc:HGNC:9082]	9	11648159	11698175	protein_coding	HGNC Symbol		PLOD2	NA
ENSGALG00000013817	-0.436723	3.57925	2.07254	0.149971	0.915705	SPIRE1	spire type actin nucleation factor 1 [Source:HGNC Symbol;Acc:HGNC:30622]	2	97073307	97195740	protein_coding	HGNC Symbol		SPIRE1	NA
ENSGALG00000037675	-0.815343	6.19391	2.07144	0.15008	0.91591	COL14A1	Gallus gallus collagen type XIV alpha 1 chain (COL14A1), mRNA. [Source:RefSeq mRNA;Acc:NM_205334]	2	136788122	136908061	protein_coding	NCBI gene	COL14A1		396276
ENSGALG00000001573	0.831959	0.59739	2.06929	0.150292	0.916743	P2RX1	Gallus gallus purinergic receptor P2X 1 (P2RX1), mRNA. [Source:RefSeq mRNA;Acc:NM_204519]	19	3462945	3470294	protein_coding	NCBI gene	P2RX1		395190
ENSGALG00000050232	0.623036	0.322818	2.06553	0.150662	0.918127			2	126121794	126139015	lncRNA				NA
[truncated: 10,173 more rows]

## Sheet: Table_S3
Table S3. Biological processes related to genes differentially expressed in the femur articular cartilage of healthy and FHS-affected broiler chickens.
Term ID	Description	Gene	P-Value
GO:0006026	aminoglycan catabolic process	LYG2, LYVE1.	0.072532
GO:0048513	animal organ development	FBN2, RHAG, CSF3R, KKEL, ACTN2, TGM3, MYH15, ACTA1, JUN, LECT2, EDN2, EPB42, ADA, SERPINB10.	0.036044
GO:0019722	calcium-mediated signaling	SELP, EDN2, ADA.	0.034973
GO:1901136	carbohydrate derivative catabolic process	LYG2, LYVE1, ADA.	0.046475
GO:0055080	cation homeostasis	RHAG, KEL, TF, EDN2, EPB42.	0.063932
GO:0001775	cell activation	CCND3, CD62, JUN, EDN2, ADA, RAC2.	0.044457
GO:0060326	cell chemotaxis	CSF3R, CCLI10, EDN2, RAC2.	0.024848
GO:0016477	cell migration	CSF3R, SELP, JUN, CCLI10, EDN2, ADA, RAC2.	0.090366
GO:0030593	neutrophil chemotaxis	CSF3R, CCLI10, EDN2, RAC2.	0.095546
GO:0019835	cytolysis	LYG2, CATH2.	1.12E-05
GO:0006952	defense response	S100A9, LYG2, STOM, CATH2, TF, CCLI10, GGT1, RSFR, AvBD1, SELP, AvBD2, JUN, ADA, SERPINB10.	5.40E-04
GO:0042742	defense response to bacterium	RSFR, LYG2, AvBD1, CATH2, AvBD2.	4.55E-04
GO:0098542	defense response to other organism	RSFR, LYG2, AvBD1, STOM, CATH2, AvBD2, SERPINB10.	0.072532
GO:0048821	erythrocyte development	RHAG, SERPINB10.	0.048946
GO:0015669	gas transport	HBBA, RHAG.	0.053709
GO:0006027	glycosaminoglycan catabolic process	LYG2, LYVE1.	0.091301
GO:0007186	G-protein coupled receptor signaling pathway	SSTR2, ACTN2, CCLI10, ADA, RAC2.	0.001343
GO:0071621	granulocyte chemotaxis	CSF3R, CCLI10, EDN2, RAC2.	0.001529
GO:0097530	granulocyte migration	CSF3R, CCLI10, EDN2, RAC2.	0.016146
GO:0048534	hematopoietic or lymphoid organ development	RHAG, CSF3R, JUN, LECT2, ADA, EPB42, SERPINB10.	0.042442
GO:0030097	hemopoiesis	RHAG, CSF3R, JUN, LECT2, ADA, SERPINB10.	0.010333
GO:0006955	immune response	S100A9, PTPRC, CATH2, C7, TF, CCLI10, ADA, RAC2.	0.020347
GO:0002520	immune system development	RHAG, CSF3R, JUN, LECT2, ADA, EPB42, SERPINB10.	2.74E-06
GO:0002376	immune system process	S100A9, RHAG, CSF3R, STOM, CATH2, PTPRC, C7, TF, CCLI10, CCND3, SELP, JUN, LECT2, EDN2, EPB42, ADA, RAC2, SERPINB10.	0.069001
GO:0098771	inorganic ion homeostasis	RHAG, KEL, TF, EDN2, EPB42.	0.084708
GO:0050801	ion homeostasis	RHAG, KEL, TF, EDN2, EPB42.	0.012406
GO:0055072	iron ion homeostasis	RHAG, TF, EPB42.	0.078364
GO:0045321	leukocyte activation	CCND3, JUN, EDN2, ADA, RAC2.	0.094013
GO:0007159	leukocyte cell-cell adhesion	CCND3, SELP, ADA, RAC2.	0.009850
GO:0030595	leukocyte chemotaxis	CSF3R, CCLI10, EDN2, RAC2.	3.89E-04
GO:0050900	leukocyte migration	CSF3R, SELP, CCLI10, EDN2, ADA, RAC2.	0.037459
GO:0055065	metal ion homeostasis	RHAG, KEL, TF, EDN2, EPB42.	0.016925
GO:0035821	modification of morphology or physiology of other organism	AvBD1, STOM, JUN.	0.002542
GO:0051704	multi-organism process	RSFR, LYG2, AvBD1, STOM, CATH2, AvBD2, TF, JUN, GGT1, ADA, SERPINB10.	0.011100
GO:0055001	muscle cell development	MYH15, ACTA1, KEL, ACTN2.	0.018540
GO:0042692	muscle cell differentiation	MYH15, ACTA1, KEL, MAPK12, ACTN2.	0.004147
GO:0006936	muscle contraction	MYL1, TNNT3, ACTN2, EDN2, ADA.	0.065180
GO:0061061	muscle structure development	MYH15, ACTA1, KEL, MAPK12, ACTN2.	0.007637
GO:0003012	muscle system process	MYL1, TNNT3, ACTN2, EDN2, ADA.	0.086250
GO:0060537	muscle tissue development	MYH15, ACTA1, KEL, ACTN2.	0.060656
GO:0030099	myeloid cell differentiation	RHAG, JUN, LECT2, SERPINB10.	0.040567
GO:0002274	myeloid leukocyte activation	JUN, EDN2, RAC2.	0.005277
GO:0097529	myeloid leukocyte migration	CSF3R, CCLI10, EDN2, RAC2.	0.053709
GO:1901380	negative regulation of potassium ion transmembrane transport	KEL, ACTN2.	0.063167
GO:0043267	negative regulation of potassium ion transport	KEL, ACTN2.	7.45E-04
GO:1990266	neutrophil migration	CSF3R, CCLI10, EDN2, RAC2.	9.43E-04
GO:1901565	organonitrogen compound catabolic process	LYG2, LYVE1, HDC, ADA.	0.031974
GO:0018149	peptide cross-linking	TGM3, EPB42.	0.072532
GO:0030335	positive regulation of cell migration	SELP, JUN, EDN2, RAC2.	0.091068
GO:2000147	positive regulation of cell motility	SELP, JUN, EDN2, RAC2.	0.095003
GO:0045823	positive regulation of heart contraction	EDN2, ADA.	0.063167
GO:0010460	positive regulation of heart rate	EDN2, ADA.	0.034513
GO:0002684	positive regulation of immune system process	PTPRC, SELP, EDN2, ADA, RAC2.	0.081857
GO:0002687	positive regulation of leukocyte migration	SELP, EDN2, RAC2.	0.017737
GO:0045933	positive regulation of muscle contraction	EDN2, ADA.	0.090989
GO:0032103	positive regulation of response to external stimulus	CCLI10, EDN2, RAC2.	0.096732
GO:0045987	positive regulation of smooth muscle contraction	EDN2, ADA.	0.063167
GO:1904062	regulation of cation transmembrane transport	KEL, STOM, ACTN2.	0.077201
GO:0031347	regulation of defense response	S100A9, STOM, CCLI10, GGT1, ADA, SERPINB10.	0.009528
GO:0002682	regulation of immune system process	CSF3R, STOM, PTPRC, SELP, EDN2, GGT1, ADA, RAC2, SERPINB10.	0.004495
GO:0050727	regulation of inflammatory response	S100A9, CCLI10, GGT1, ADA.	0.020026
GO:0002685	regulation of leukocyte migration	SELP, EDN2, ADA, RAC2.	0.004299
GO:0043900	regulation of multi-organism process	STOM, JUN, ADA, SERPINB10.	0.071619
GO:0006937	regulation of muscle contraction	TNNT3, EDN2, ADA.	0.040567
GO:0090257	regulation of muscle system process	TNNT3, EDN2, ADA.	0.061830
GO:0032101	regulation of response to external stimulus	S100A9, STOM, SELP, CCLI10, EDN2, GGT1, ADA, RAC2, SERPINB10.	5.33E-04
GO:0080134	regulation of response to stress	S100A9, STOM, SELP, CCLI10, GGT1, ADA, SERPINB10.	0.062854
GO:0009617	response to bacterium	RSFR, LYG2, AvBD1, CATH2, AvBD2, TF.	0.002036
GO:0009607	response to biotic stimulus	LYG2, AvBD1, STOM, CATH2, AvBD2, TF, SERPINB10.	0.001864
GO:0043207	response to external biotic stimulus	RSFR, LYG2, AvBD1, STOM, CATH2, AvBD2, TF, SERPINB10.	0.001363
GO:0009605	response to external stimulus	S100A9, LYG2, CSF3R, STOM, CATH2, TF, GGT1, CCLI10, RSFR, AvBD1, SELP, AvBD2, JUN, EDN2, ADA, RAC2, SERPINB10.	6.00E-06
GO:0051707	response to other organism	RSFR, LYG2, AvBD1, STOM, CATH2, AvBD2, TF, SERPINB10.	0.001363
GO:0006950	response to stress	S100A9, LYG2, STOM, CATH2, TF, CCLI10, GGT1, RSFR, AvBD1, SELP, AvBD2, JUN, ADA, SERPINB10.	0.045040
GO:0019932	second-messenger-mediated signaling	SELP, EDN2, ADA.	0.078654
GO:0009070	serine family amino acid biosynthetic process	PSPH, GGT1.	0.053709
GO:0055002	striated muscle cell development	MYH15, ACTA1, KEL, ACTN2.	0.007870
GO:0051146	striated muscle cell differentiation	MYH15, ACTA1, KEL, ACTN2.	0.028565
GO:0014706	striated muscle tissue development	MYH15, ACTA1, KEL, ACTN2.	0.069877
GO:0055076	transition metal ion homeostasis	RHAG, TF, EPB42.	0.030737

## Sheet: Table_S4
Table S4. KEGG metabolic pathways enriched in the femur articular cartilage of healthy and FHS-affected broiler chickens.
Pathway	Total	Expected	Hits	p-value	FDR	Genes
AGE-RAGE signaling pathway in diabetic complications	90	0.43	4	0.000771	0.129	PLCB2, MAPK12, JUN, PIM1
Drug metabolism - other enzymes	56	0.268	3	0.00224	0.187	EPX, PNAT3, GSTA3
Wnt signaling pathway	139	0.664	4	0.00385	0.214	JUN
GnRH signaling pathway	84	0.401	3	0.00706	0.295	PLCB2, MAPK12, JUN
Focal adhesion	188	0.898	4	0.0111	0.372	JUN, CCND3, RAC2, ITGA2B
Adrenergic signaling in cardiomyocytes	122	0.583	3	0.0194	0.474	PLCB2, MAPK12, MYH15
NOD-like receptor signaling pathway	123	0.588	3	0.0199	0.474	PLCB2, MAPK12, JUN
Caffeine metabolism	5	0.0239	1	0.0237	0.494	PNAT3
VEGF signaling pathway	58	0.277	2	0.0307	0.503	MAPK12, RAC2
Riboflavin metabolism	7	0.0335	1	0.033	0.503	ACP5
MAPK signaling pathway	261	1.25	4	0.0331	0.503	PLCB2, MAPK12, JUN
Salmonella infection	68	0.325	2	0.0411	0.572	MAPK12, JUN
